# Supplementary material for: Actin polymerization promotes invagination of flat clathrin-coated lattices in mammalian cells by pushing at lattice edges
Source: Nat Commun. 2022 Oct 17;13:6127. doi: 10.1038/s41467-022-33852-2 (PMC9576739; doi:10.1038/s41467-022-33852-2)
Supplement: Supplementary file 18 — Source Data [file 41467_2022_33852_MOESM18_ESM.xlsx]

## Sheet: Figures 1(E,F); 2(N,O); S4(F,G)
B16 F1 cells										U2OS									PtK2									HeLa
		CCS shape	CCS area (nm2)	CCS max diameter	CCS min diameter	actin presence	Actin on top	Fraction of CCS area overlaid by actin			CCS shape	CCS area (nm2)	CCS max diameter	CCS min diameter	actin presence	Actin on top	Fraction of CCS area overlaid by actin			CCS shape	CCS area (nm2)	CCS max diameter	CCS min diameter	actin presence	Actin on top	Fraction of CCS area overlaid by actin			CCS shape	CCS area (nm2)	CCS max diameter	CCS min diameter	actin presence	Actin on top	Fraction of CCS area overlaid by actin
	experiment 1	flat	12958.4	149.1	124.56					experiment 1	flat	16306	173.22	130.85					experiment 1	flat	44810.4	321.014	203.333	yes				experiment 1	flat	18765.6	185.39	139.321	yes
		flat	13104.7	147.7	114.94						flat	134302	588.91	416.2	yes	yes	0.0252863			flat	89518.1	674.748	216.554	yes	yes	0.0381885			flat	20478.9	198.006	141.175	yes
											flat	37075	322.95	159.81						flat	33702.8	271.099	162.039	yes					flat	4996.09	91.662	76.319	yes
		dome	5424.61	102.11	75.16						flat	127658	501.02	354.64	yes	yes	0.0225133			flat	32979.2	331.918	157.315	yes					flat	8000.48	124.803	79.8
		dome	11419.1	140.07	108.75	yes					flat	94703	497.14	265.11	yes	yes	0.121464			flat	33059	359.336	129.066	yes	yes	0.106564			flat	56588.7	408.559	213.505	yes	yes	0.033574
		dome	8770.31	113.87	100.5	yes					flat	25868	230.05	139.08						flat	17122.2	205.894	111.402	yes					flat	9566.87	146.674	91.606
		dome	10917.5	128.3	113.3	yes					flat	27489	257.86	139.4						flat	6475.69	110.214	77.263	yes					flat	8422.14	121.811	91.613	yes
		dome	10893.9	130.1	112.02	yes	yes	0.190474			flat	47271	285.17	242.49						flat	20227.1	213.823	112.558	yes					flat	4816.66	93.624	68.436
		dome	7070	107.62	89	yes					flat	21346	180.14	157.92						flat	3832.64	96.57	56.244	yes					flat	11658.2	137.153	118.296
		dome	6409	106.22	77.12						flat	33201	227.64	191.01						flat	18175	166.454	150.13	yes	yes	0.0468821			flat	22966.7	219.842	153.353	yes
		dome	6984	109.99	99.91						flat	94102	522.73	263.88						flat	8984.72	122.35	92.619	yes	yes	0.101948			flat	26394.1	200.644	172.327
		dome	7943	123.41	80.32	yes					flat	35376	372.4	151.23	yes	yes	0.0266848			flat	4347.92	95.525	59.451	yes					flat	15193.6	146.139	133.485
		dome	4099.34	78.54	70.81						flat	122283	668.29	301.35	yes	yes	0.0176639			flat	77084.7	544.429	299.611	yes					flat	110473	631.81	269.124	yes
		dome	13970	155	120.87						flat	20440	185.24	151.38						flat	44886.1	369.523	174.169	yes					flat	11589.3	160.149	97.314	yes
		dome	42231.4	313.48	179.2	yes					flat	17740	162.2	140.26	yes	yes	0.0943067			flat	27589	216.813	166.814	yes					flat	6475.61	123.02	71.684
		dome	12848.9	138.68	119.8						flat	8150	109.66	98	yes	yes	0.143681			flat	15786	162.41	133.584						flat	7854.12	124.601	99.753	yes
		dome	13625.2	142.55	126.15	yes					flat	20020	195.02	135						flat	40978	342.913	218.418	yes					flat	12079.9	145.833	99.607	yes
		dome	12007.9	140.64	114.07	yes	yes	0.195335			flat	71381	363.04	272.42						flat	64240	522.739	230.201	yes					flat	12222.9	139.508	112.357
		dome	24838	206.04	164.15						flat	116198	544.23	365.15	yes	yes	0.025491			flat	25776	273.437	156.525						flat	33132.4	349.618	135.411	yes
		dome	13178	143.1	120.6						flat	9627	119.02	105.7	yes	yes	0.11073			flat	9985	128.763	101.826						flat	35305.1	309.485	174.343	yes
		dome	7264.68	104.82	89.72						flat	93509	578.52	258.65	yes	yes	0.164284			flat	56675	496.439	169.086						flat	35647.7	321.998	177.428	yes	yes	0.107047
		dome	22153.9	186.59	157.34						flat	89998	641.65	255.1	yes	yes	0.0336674			flat	81808	402.219	311.85						flat	7376.17	106.868	93.356	yes
		dome	34527.6	239.09	196.44						flat	51785	299.71	235.25						flat	26967	231.249	191.24						flat	55421.9	344.395	238.392	yes	yes	0.127103
		dome	21031.2	184.1	149.53	yes	yes	0.0932499			flat	27193	242.66	166.6	yes	yes	0.0457471			flat	20291	196.122	139.116	yes					flat	65718	452.085	218.028
		dome	17456	172.79	121.5	yes	yes	0.0506371			flat	122739	650.54	312.47						flat	14002	187.758	91.108	yes	yes	0.0304956			flat	45412.5	328.653	171.435
		dome	20899.2	180.61	157.04						flat	19143	171.76	144.91						flat	11837	151.222	106.264						flat	81871.5	401.703	283.968
		dome	20792.6	173.37	161.73						flat	46097	336.93	185.55	yes	yes	0.00958848			flat	13589	200.639	98.478	yes					flat	35828.5	352.003	171.958	yes	yes	0.0383756
		dome	26134.7	204.45	171.6	yes					flat	72305	456.32	240.86						flat	5697	109.225	65.761	yes	yes	0.0942601			flat	8704.69	127.046	90	yes
		dome	19876.5	183.33	139.76	yes	yes	0.0167932			flat	83911	389.08	310.91	yes	yes	0.112298			flat	30073	302.881	153.697	yes	yes	0.0282313			flat	41836.3	345.946	226.053	yes	yes	0.0857763
		dome	14922.2	151.14	133.42	yes	yes	0.0267763			flat	113615	458.11	383						flat	13031	148.735	110.639						flat	14271.5	193.084	102.5	yes
		dome	14561.5	157.13	122.77						flat	61484	387.55	205.41						flat	5441	104.48	66	yes					flat	5904.69	111.496	73.822
		dome	18667.5	171.98	145.52						flat	24988	200.77	162						flat	6251	98.082	87.681						flat	25224.2	308.79	153.183	yes	yes	0.0242394
		dome	16327.6	154.86	138.26						flat	7695	119.81	93.13						flat	35572	326.166	143.499	yes	yes	0.0627179			flat	18387.9	184.751	147.319	yes
		dome	15901.6	190.78	114.14						flat	83827	503.95	260.98	yes	yes	0.00479559			flat	45317	368.635	148.639	yes					flat	54823	310.369	233.788
		dome	14415.3	148.14	131.44	yes					flat	70141	389.03	256.9	yes	yes	0.0266463			flat	51049	385.175	175.499	yes	yes	0.0115967			flat	63125.8	394.593	230.249
		dome	13981.6	152.27	131.82	yes	yes	0.0331372			flat	65300	376.15	244.99						flat	49339	294.435	231.976	yes	yes	0.0198018			flat	19928.5	255.995	94.744
		dome	20394.8	170.6	154.61						flat	113722	584.37	334	yes	yes	0.00553983			flat	19152	245.153	124.555						flat	26648	287.349	130.544	yes	yes	0.020455
		dome	6470.75	104.99	86.45	yes	yes	0.159298			flat	18064	169.85	150.57						flat	28818	300.193	135.984	yes	yes	0.0408772			flat	15406.6	167.017	136.293	yes
		dome	19174.4	200.16	120.58	yes					flat	16735	173.97	129															flat	16571.9	193.267	108.688	yes	yes	0.0576563
		dome	11696.1	133.39	119.56						flat	170245	624.88	400.3	yes	yes	0.084907			dome	12644.4	143.462	122.329	yes	yes	0.0618959			flat	10397.7	154.212	84.353	yes	yes	0.0586383
		dome	15884.7	152.74	137.74	yes	yes	0.00754502			flat	40405	293.64	181.18	yes					dome	11419.4	144.571	126.193	yes					flat	23472.7	250.95	137.24
		dome	16577.3	174.86	127.34	yes	yes	0.0172278			flat	93818	491.63	280.62						dome	17827.8	212.035	126.738	yes					flat	23574.2	203.195	156.894
		dome	20297.4	174.64	151.05	yes	yes	0.0248987			flat	18620	220	117.56						dome	12606	148.449	113.616						flat	9110.16	121.979	95.34	yes	yes	0.0505098
		dome	13088.6	144.6	116.15						flat	73917	499.08	228.44	yes	yes	0.0364869			dome	4282	88.6	63.913	yes					flat	26836.3	254.083	184.542	yes	yes	0.0868344
		dome	17458.5	163.33	141.47						flat	26375	205.06	179.1						dome	17445	172.409	142						flat	7221.48	102.097	92.955
		dome	11812.9	141.51	115.99						flat	18386	182.78	134.51	yes					dome	19086	196.881	141.175						flat	14023	152.423	115.126
		dome	23399	182.6	166.67						flat	25212	191.43	174.46						dome	11394	148.405	101.254						flat	2788.67	66.814	58.47
		dome	16452.4	152.23	144.04	yes	yes	0.0985358			flat	41548	271.12	216.9						dome	23654	208.806	152.369						flat	8688.67	128.062	94.876
		dome	14074.5	143.81	123.92						flat	21687	180.28	156						dome	17114	177.291	128.831						flat	15991.8	220.808	98.459
		dome	20151	183.25	151.15						flat	54779	307.9	218						dome	15409	146.164	134.536						flat	46728.9	346.286	171.352	yes
		dome	17452.9	169.46	135.13						flat	16860	171.02	130						dome	19859	186.987	144.25	yes					flat	40700.4	289.744	192.041	yes	yes	0.230501
		dome	22208.6	183.25	165.32	yes					flat	120170	583.14	360.56						dome	11294	154.35	103.002	yes	yes	0.0662299			flat	59477.7	320.4	272.386
		dome	21139.2	201.27	140.94	yes	yes	0.0824343			flat	54326	318.31	214.96						dome	31033	281.965	186	yes	yes	0.0293881			flat	76496.1	434.079	259.449	yes	yes	0.100756
		dome	9236.63	133.64	93.38						flat	54834	329.17	226.5						dome	27845	266.008	154.788	yes	yes	0.0343329			flat	8226.17	115.738	94.243	yes
		dome	12125	136.44	117.45						flat	96946	509.73	281.25															flat	29561.3	254.092	170.691	yes
		dome	9588.53	126.2	100.28	yes	yes	0.10364			flat	38082	282.63	172.24						sphere	6635.42	100	85.741	yes					flat	64490.2	352.263	261.569	yes
		dome	13054	141.1	119.13	yes					flat	16496	153.81	144	yes					sphere	3992.36	83.749	68.594	yes					flat	30992.6	257.746	170.03	yes
		dome	18960.3	166.72	153.48	yes					flat	21287	210.24	149.34						sphere	8003.47	112.262	94.392	yes					flat	16722.3	169.397	135.547
		dome	32028.4	224.49	194.04	yes	yes	0.134306			flat	23183	183.18	170						sphere	9065.28	114.701	105	yes					flat	59921.9	358.291	268.847	yes
		dome	18326.9	181.06	135.91						flat	24021	196.47	169.34						sphere	5781.94	93.579	78.333
		dome	57308.8	446.94	166.17	yes					flat	15567	150.36	138						sphere	5240.97	88.274	80.722	yes					dome	7180.08	103.078	92.808	yes
		dome	20587.5	173.6	152.68						flat	23834	187.49	162						sphere	7950	111.034	90.833	yes					dome	16468.8	172.216	139.01	yes
		dome	10179.7	134.7	94.5						flat	46549	262.49	238						sphere	11402	157.747	96.572	yes					dome	11242.6	145.877	97.969	yes	yes	0.0406853
		dome	16756	160.14	135.91						flat	33229	240.13	182.46	yes	yes	0.0230822			sphere	5821	94.112	82	yes					dome	13494.1	161.992	108.591	yes
		dome	16618.1	183.99	127.52						flat	42073	305.11	185.31						sphere	7218	101.607	92	yes					dome	10782	144.627	121.379	yes
		dome	8718.64	114.11	97.32						flat	9877	124.15	102.26	yes	yes	0.15855			sphere	5574	96.047	78						dome	45549.6	391.456	176.705	yes
		dome	21854.3	183.19	157.72						flat	225829	973.36	381.21						sphere	4278	81.216	69						dome	21661.7	218.133	127.224	yes
		dome	7532.81	118.67	87.5						flat	533	120.83	40.4						sphere	4574	83.409	71.554	yes					dome	11428.7	140.007	109.124
		dome	33412.5	291.93	154.94						flat	83714	454.4	254.67						sphere	11287	126.016	115.966	yes					dome	13715.8	154.929	124.391	yes
		dome	12471.9	135.32	121.25						flat	85171	432.41	342.07						sphere	7198	107.87	88	yes					dome	19778.5	183.159	145.577	yes
		dome	17928.1	165.01	141.25						flat	38380	268.96	197.48						sphere	5224	104.785	63.258						dome	6747.92	131.69	63.919	yes
		dome	27535.9	232.48	156.42						flat	38297	310.46	156.03	yes					sphere	3606	74.324	64.8						dome	35802.1	242.592	189.098	yes
		dome	10723.4	123.27	113.84						flat	41990	259.45	216.36	yes					sphere	11993	129.074	120.683	yes					dome	15260.4	161.066	121.267	yes
		dome	12626.6	147.15	111.08						flat	22031	181.57	163.58	yes					sphere	4991	82.801	78	yes	yes	0.0789421			dome	18191.7	182.589	133.934	yes
		dome	19840.6	172.05	154.68						flat	11110	125.16	118.34	yes	yes	0.155626			sphere	6043	103.247	79.877						dome	25869.4	220.142	154.113	yes
		dome	12107.8	130.35	122.64	yes	yes	0.0704603			flat	21529	188.73	151.51						sphere	17508	162.69	140.894	yes					dome	20622.2	195.798	142.652	yes
		dome	22540.6	183.43	166.92						flat	72325	441.58	248.53	yes					sphere	3724	74.431	65.258						dome	13086.7	137.369	125.22	yes
		dome	13160.9	138.61	126.25	yes					flat	47346	311.08	228						sphere	19880	172.743	151.158	yes					dome	9045.31	157.147	83.426
		dome	18870.3	164.78	152.5	yes	yes	0.069471			flat	40200	289.38	179.11	yes	yes	0.0313433			sphere	5070	84.404	78						dome	21944.9	218.75	157.5	yes
		dome	45720.3	307.78	220.68						flat	12382	148.66	112						sphere	16321	167.726	125.22						dome	29703.1	236.907	176.584	yes
		dome	24929.7	195.58	166.25						flat	16596	165.95	136						sphere	18543	166.721	144.25	yes					dome	14989.5	154.164	125.516
		dome	9573.44	124.55	102.23						flat	14701	161.97	123.39	yes	yes	0.036256			sphere	36191	233.238	201.437						dome	32006.6	302.625	172.957
		dome	15196.9	156.29	120						flat	22785	207.62	144.71	yes	yes	0.0776388			sphere	19102	198.977	127.581	yes					dome	14010.2	156.607	114.607
		dome	31132.8	219.75	184.34						flat	17661	248.97	181.44	yes	yes	0.109458			sphere	2185	61.327	47	yes					dome	35024.2	282.562	188.123
		dome	14015.6	163.87	136.12						flat	40863	296.77	223.68						sphere	4119	87.132	64.194	yes					dome	8889.45	114.607	100.763	yes
		dome	16979.7	167.41	120						flat	34423	319.68	173.18															dome	40673	308.993	182.599
		dome	26903.1	268.45	126.08	yes	yes	0.169358			flat	33419	263.8	166	yes				Experiment 2	flat	164506	573.452	431.084						dome	13448.8	152.259	121.398
		dome	22448.4	193	150	yes					flat	19574	206.02	122.73	yes	yes	0.0475274			flat	71913.9	397.635	289.925	yes					dome	9742.97	140.603	90.886	yes	yes	0.0872972
		dome	6262.5	97.03	85	yes	yes	0.106537			flat	19574	193.31	129.75	yes	yes	0.0884336			flat	62552.8	469.897	188.517	yes	yes	0.0984502
		dome	16189.1	162.79	123.44						flat	22455	181.84	163.77						flat	38097.2	322.766	197.769						sphere	14487.9	163.349	112.3	yes
		dome	11565.6	136.27	114.51						flat	64754	429.48	224.1						flat	24236.1	255.805	135.2						sphere	14739.5	158.441	118.894	yes
		dome	14439.1	155.66	125.27						flat	32686	284.6	170.11						flat	60205.6	305.514	260.598						sphere	15851.2	170.864	125.222	yes	yes	0.0546743
		dome	17954.7	161.5	146.08						flat	28617	269.9	163.05						flat	68200	384.104	287.129						sphere	23845.3	241.325	126.128	yes
		dome	14793.8	152.93	130						flat	86963	449.26	291.24						flat	19436.1	254.826	148.333						sphere	9135.94	120.821	97.03	yes
		dome	8578.12	122.3	95.15						flat	44272	333.06	189.28						flat	35105.6	291.529	159.384	yes	yes	0.0880677			sphere	19691.8	181.681	138.77	yes
		dome	20093.8	196.31	137.26						flat	9675	121.75	108						flat	122667	514.501	372.527	yes					sphere	15260.5	150.407	136.25	yes	yes	0.0558565
		dome	4889.06	94.11	67.5						flat	22914	201.76	148	yes					flat	83733.3	409.23	268.318						sphere	15770.7	157.026	129.548	yes
		dome	12276.6	137.64	115.71						flat	116720	659.13	327.06	yes	yes	0.033756			flat	12108.3	170.302	88.485						sphere	13018.5	163.135	108.176	yes
		dome	10095.3	126.52	110						flat	83615	536	228.19	yes	yes	0.0306165			flat	7097.22	142.4	74.944						sphere	12137.2	170.513	90.592	yes
		dome	7628.12	109.15	94.1						flat	14316	159.96	122						flat	16061.1	186.577	131.072	yes					sphere	19341.8	209.735	117.007	yes
		dome	14942.2	167.8	129.63						flat	103224	569.78	271.8						flat	24938.9	235.254	162.33	yes	yes	0.0481176			sphere	4966.18	87.047	76.73	yes
		dome	20673.4	180.78	148.75	yes					flat	92109	399.2	345.61	yes	yes	0.105495			flat	17438.9	197.041	143.617	yes	yes	0.0420516			sphere	7089.91	111.109	87.081	yes
		dome	16383.3	153.93	140						flat	131346	537.21	322.7						flat	70102.8	369.824	277.454	yes					sphere	8068.51	107.184	96.06	yes
		dome	7313.89	111.57	90						flat	18633	183.52	148						flat	7055.56	108.577	90.902	yes					sphere	7833.95	108.876	96.394	yes
		dome	16269.4	154.94	136.67						flat	91915	537.55	250.11	yes					flat	61740	365.21	244.615	yes					sphere	10410.6	141.164	101.513	yes
		dome	18033.3	164.02	144.18						flat	42087	302.48	206.35						flat	2992	76.942	50.652						sphere	18187.6	171.398	142.516	yes
		dome	13738.9	154.35	111.67						flat	64671	354.14	261.54						flat	64593	340.384	271.616						sphere	12959.9	148.456	118.766	yes
		dome	19530.6	175.16	150	yes					flat	83323	556.48	229.26	yes	yes	0.0695126			flat	8104	119.08	88.658						sphere	8237.41	111.148	98.447	yes
		dome	17830.6	179.95	128.33	yes					flat	71167	536.25	187.15	yes					flat	6325	94.34	86	yes					sphere	13284.3	146.691	119.12	yes
		dome	15097.2	151.34	133.48	yes					flat	33484	313.46	166.09	yes	yes	0.0585951			flat	33670	266.833	204.471	yes	yes	0.0433917			sphere	8088.28	112.618	96.25	yes
		dome	13063.9	147.92	119.64	yes	yes	0.172443			flat	28653	235.37	154						flat	33653	273.163	174.083	yes	yes	0.0441863			sphere	20174.2	174.933	149.258	yes
		dome	11450	130.65	108.33						flat	14139	159.85	123.82						flat	15887	155.242	126	yes					sphere	10755.9	124.002	111.506	yes
		dome	12616.7	137.93	121.67						flat	32740	240.52	201.02	yes	yes	0.0872633			flat	68232	400.762	213.355						sphere	5846.09	99.255	89.134
		dome	7000	125.4	74.25						flat	55928	334.05	241.03						flat	13255.6	196.444	83.468						sphere	7355.86	101.242	94.576	yes
		dome	18038.9	162.55	148.33	yes					flat	20873	190.03	152	yes	yes	0.116754			flat	71790.3	604.821	157.424						sphere	8072.27	115.819	94.576	yes
		dome	13330.6	152.11	124.42						flat	24297	234.31	150.66						flat	18461.1	265.933	96.513						sphere	17556.6	169.894	140.537	yes
		dome	8102.78	110.05	96.9						flat	65946	385.21	238.33						flat	10841	148.449	105.833	yes					sphere	6539.45	96.833	87.5	yes
		dome	9397.22	121.76	100						flat	33252	231.48	196						flat	81610	480.3	277.295	yes					sphere	8385.55	109.305	96.875	yes
		dome	11622.2	134.22	119.87						flat	24775	235.19	144.45	yes	yes	0.0680525			flat	54542	446.426	191.179	yes					sphere	9161.33	117.958	104.753	yes
		dome	14261.1	148.67	130	yes	yes	0.0691468			flat	12392	138.92	118.08						flat	81421	433.866	276	yes	yes	0.0349173			sphere	9442.19	120.208	105.936	yes
		dome	5183.33	91.36	76.14						flat	5785	102.63	77.78						flat	115742	697.802	306.858	yes	yes	0.0170293			sphere	10644.5	131.256	105.021	yes
		dome	8269.44	111.42	100						flat	18082	165.95	141.47						flat	94958	710.822	242.509	yes	yes	0.0141326			sphere	4660.16	83.64	71.598	yes
		dome	8694.44	138.66	76.67						flat	58004	394.61	285.15	yes	yes	0.0656162			flat	108925	529.808	277.235	yes					sphere	6585.94	103.88	82.165	yes
		dome	8616.67	136.4	87.95						flat	23280	205.1	142.28	yes					flat	134557	872.037	259.631	yes	yes	0.00833847			sphere	7724.61	105.631	97.227	yes
		dome	12766.7	143.55	111.67						flat	33943	225.44	201.97						flat	53125	328.763	231.125	yes	yes	0.00592941			sphere	17908.2	161.405	146.742	yes
		dome	7391.67	108.83	93.33						flat	61204	575.31	177.96						flat	20580	199.449	141.702	yes					sphere	11348.8	125.53	114.234	yes
		dome	3080.56	78.35	50.39						flat	21622	213.95	142.91	yes	yes	0.118722			flat	11634	178.6	105.716	yes	yes	0.0758982			sphere	8686.33	112.1	102.379	yes
		dome	28341.7	219.82	168.53						flat	7335	105.26	92						flat	69280	403.04	246.91						sphere	7738.67	110.298	94.528
		dome	19058.3	178.15	141.58	yes	yes	0.099111			flat	11761	146.49	111.62						flat	13444	188.088	101.825	yes	yes	0.0593573			sphere	7978.12	114.086	84.786
		dome	17919.4	159.31	143.33	yes					flat	12033	144.25	112						flat	4223	86.4	65.98	yes					sphere	26101.6	213.433	165.239	yes
		dome	17738.9	195.69	137.82						flat	48376	372.26	190.16	yes	yes	0.110365			flat	6217	104.995	85.892	yes	yes	0.0577449			sphere	17428.9	155.435	144.347	yes
		dome	5125	93.93	75						flat	56611	397.76	259.89						flat	80212	412.146	273.138						sphere	14947.7	146.052	131.25	yes
		dome	16158.3	159.77	131.41						flat	168573	847.91	339.91	yes	yes	0.07029			flat	48582	328.402	234.526						sphere	15246.1	150.525	131.875	yes	yes	0.180076
		dome	13405.6	149.26	118.33						flat	49340	412.31	160.97						flat	15843	176.647	118.785	yes					sphere	30569.9	241.52	162.711
		dome	18094.4	178.4	136.44						flat	7510	110.44	88						flat	15280	165.496	123.645	yes
		dome	22275	190.8	156.59						flat	9571	134.83	88						flat	10540	144.544	92.688	yes				Experiment 2	flat	38424.3	339.444	167.201	yes	yes	0.0856664
		dome	12547.2	140.49	118.33						flat	78813	617.57	181.08						flat	52443	430.202	248.52	yes	yes	0.0274012			flat	13175	206.411	96.821	yes
		dome	6894.44	102.77	90.32	yes					flat	45374	309.39	211.62						flat	20255	219.493	129.681	yes					flat	39277.1	336.852	156.153	yes
		dome	15263.9	149.38	136.41						flat	107444	477.07	376.39						flat	24187	261.62	141.174	yes					flat	76320.1	471.01	243.963	yes	yes	0.103503
		dome	14388.9	152.58	123.33						flat	43437	259.54	238.51						flat	37822	260.732	223	yes					flat	28728.5	270.19	160.327	yes
		dome	15561.1	154.61	130						flat	150025	799.53	350.02	yes	yes	0.0371471			flat	48103.5	333.137	203.405	yes					flat	15170.8	215.026	110.806
		dome	15477.8	152.33	126.67						flat	114538	694.38	279.52	yes	yes	0.0122929			flat	7433.33	105.541	91.61	yes					flat	27633.3	289.007	147.706	yes
		dome	18633.3	176.15	146						flat	56473	390.61	179.96	yes	yes	0.120252			flat	38038.9	258.414	192.672						flat	15445.1	193.685	119.651	yes
		dome	7852.78	125.04	83.33						flat	19964	181.65	146						flat	12763.9	157.736	110.267	yes	yes	0.0519434			flat	98621.5	522.731	252.724	yes	yes	0.170409
		dome	14494.4	146.15	128.33	yes					flat	4986	102.53	67.65						flat	13291	151.01	118						flat	4657.64	86.703	73.333
		dome	21681.2	184	156.25						flat	24367	196.96	165.18	yes	yes	0.099684			flat	75490	437.639	319.138	yes	yes	0.0401113			flat	52307.6	290.895	260.478
		dome	23118.8	203.92	148.77						flat	29288	231.6	162.56						flat	10798	137.637	106.832	yes					flat	60818.8	461.523	210.911	yes	yes	0.271095
		dome	5517.19	96.67	77.37						flat	11496	136.31	108						flat	38287	268.308	190.572						flat	81343.8	451.037	247.193	yes
		dome	5134.38	88.78	76.25						flat	74373	519.71	184.23	yes	yes	0.0982749			flat	18641	204.088	128.3	yes					flat	37283.3	273.257	213.921	yes	yes	0.0566444
		dome	4542.19	90.43	70						flat	22973	188.73	154	yes					flat	49208	298	234.819	yes					flat	52393.1	368.429	213.04	yes
		dome	13984.4	150.26	125.42						flat	23225	217.41	132	yes	yes	0.065662			flat	4635	97.098	66.796						flat	8386.81	133.02	77.539	yes
		dome	11064.1	149.82	105.79						flat	40922	476.34	167.31															flat	33932.6	295.005	187.323
		dome	10431.2	130.7	106.25						flat	20758	219.13	127.61						dome	37494.4	308.243	164.731						flat	18050.7	194.526	135.059	yes
		dome	10771.9	143.57	103.72						flat	27871	232.55	159.01	yes	yes	0.0574432			dome	8116.67	107.005	96.667	yes					flat	23660.4	234.001	166.124	yes	yes	0.0404998
		dome	22275	178.97	162.09						flat	45272	333.42	166.35	yes	yes	0.149522			dome	17097.2	169.419	127.485						flat	40345.8	277.511	221.344	yes	yes	0.0535439
		dome	11023.4	143.18	98.75						flat	104784	702.27	251.14	yes	yes	0.107049			dome	13800	160.295	116.374						flat	33929.9	266.437	178.885	yes	yes	0.0880458
		dome	18890.6	170.02	150.57						flat	18279	178.37	132.16						dome	19341.7	199.513	128.333	yes					flat	27208.3	265.67	144.851	yes	yes	0.075062
		dome	4871.88	87.27	73.44						flat	14923	163.17	120						dome	19461.1	185.659	152.208						flat	5352.78	101.83	74.784	yes	yes	0.0289171
		dome	5298.44	91.97	77.5						flat	19313	170.88	142	yes					dome	17744.4	163.52	142.068	yes					flat	10504.9	152.252	92.53	yes	yes	0.00654181
		dome	16389.1	176.29	122.5						flat	18024	176.51	136						dome	17611.1	176.486	139.327	yes	yes	0.0801262			flat	31529.9	280.853	153.963	yes	yes	0.0457747
		dome	31929.7	218.84	194.82						flat	26020	216.93	166						dome	9555.56	128.084	98.27						flat	5869.44	114.115	81.713	yes	yes	0.0100712
		dome	3459.38	73.87	60						flat	34540	237.39	197.19						dome	8069.44	126.93	82.164						flat	27954.2	233.953	155	yes	yes	0.0483898
		dome	28257.8	256.88	137.64						flat	19524	205.6	134.32						dome	9716.67	137.295	99.465						flat	6581.94	134.704	80.14	yes	yes	0.0168494
		dome	9517.19	123.72	103.75						flat	12843	147.08	116						dome	16233.3	172.828	117.248	yes					flat	12260.4	193.802	85.589	yes	yes	0.0158625
		dome	10064.1	118.77	108.75						flat	25844	222.04	147.87						dome	13088.9	144.472	121.604	yes					flat	12909.7	167.633	119.167	yes	yes	0.0186972
		dome	28784.4	241.48	148.75						flat	63061	351.45	236						dome	17550	156.64	144.599						flat	32485.4	313.33	153.282	yes	yes	0.0407534
		dome	12112.5	152.69	112.92						flat	18853.1	189.23	133.39						dome	6908.33	106.354	84.076						flat	32986.8	390.172	113.144	yes	yes	0.0607197
		dome	12621.9	140.96	122.66						flat	17887.5	165.25	142.5						dome	29232	225.411	178.208						flat	9182.64	152.491	101.688	yes	yes	0.141837
		dome	20493.8	175.04	148.75						flat	147386	557.1	459.1	yes	yes	0.0174146			dome	31159	225.397	181.921	yes					flat	23594	249.088	117.96	yes	yes	0.0759644
		dome	3203.12	73.41	61.25						flat	72919.4	513.21	226.09						dome	11549	126.531	118.087						flat	13818	145.774	124.94
		dome	3079.69	73.37	59.09						flat	87205.6	454.4	286.52						dome	17219	167.263	132.573	yes					flat	6916	102	90.091	yes
		dome	22021.9	186.46	161.63						flat	7658.33	126.77	90.19						dome	4845	85.802	73.343						flat	21762	243.393	137.082	yes	yes	0.0806173
		dome	6703.12	98.4	90						flat	46463.7	318.75	199.44						dome	25209	187.297	172.534	yes	yes	0.0417311			flat	8589	114.983	95.704
		dome	15362.5	163.35	130						flat	90064.4	620.34	228.76						dome	42340	250.064	214.643	yes	yes	0.0381672			flat	22894	204.783	154.596	yes	yes	0.0401588
		dome	38564.1	246.63	207.04						flat	88154.2	591.74	194.97						dome	22673	245.736	147.418	yes	yes	0.101575			flat	29655	271.398	152.202	yes
		dome	30975	222	180.67						flat	57868.8	311.14	232.85						dome	23687	224.829	140.337	yes	yes	0.0756955			flat	22123	217.083	138.248
		dome	7164.06	106.89	88.75						flat	124022	644.58	331.61						dome	29119.4	206.399	182.5	yes					flat	22616	186.304	156.488	yes
		dome	32253.1	234.39	180	yes					flat	134818	507.59	395.19						dome	16521.5	159.8	135.529	yes	yes	0.0255979			flat	54179	319.169	272.422	yes	yes	0.181743
		dome	20404.7	173.32	158.52						flat	42192	335	190.78	yes	yes	0.0548682			dome	6556	94.021	90	yes					flat	3811	83.952	57.413
		dome	14110.9	152.25	128.75						flat	38354	281.52	188.21	yes					dome	8317	111.606	97.581	yes					flat	7766	109.371	96.278
		dome	16532.8	146.26	125.33						flat	127844	588.03	380.21						dome	20284	225.894	111.312	yes					flat	23011	199.832	168.141	yes
		dome	21915.6	199.57	144.38						flat	60718	299.23	262						dome	7541	139.617	74.088	yes	yes	0.0596738			flat	7289	118.849	80.12
		dome	14678.1	150.02	129.97						flat	26792	232.94	158.13						dome	13978	149.037	123.431	yes	yes	0.0306195			flat	14164	164.842	112.15
		dome	18732.8	169	146.25						flat	8614.17	114.58	95.87						dome	52682	367.2	201.144	yes					flat	32748	302.275	154.689	yes	yes	0.214822
		dome	29232.8	215.24	173.75						flat	58922.2	369.69	239.69						dome	3910	90.211	64.373	yes					flat	116919	477.829	370.164	yes
		dome	29551.6	224.67	176.25						flat	63766.8	439.44	201.4	yes	yes	0.0420303			dome	11271	178.885	95.244	yes	yes	0.0484429			flat	4961.81	87.258	72.863	yes	yes	0.0281795
		dome	9209.38	118.62	105	yes	yes	0.207669			flat	27133.4	215.29	169.45						dome	13589	173.416	111.115						flat	55138.2	397.02	196.424
		dome	18798.4	192.97	131.61						flat	162194	807.48	358.53	yes	yes	0.00848959			dome	18459	163.783	147.678						flat	118961	602.525	392.567
		dome	5326.56	98.46	72.5						flat	107418	450.18	341.49	yes	yes	0.0142113			dome	23403	221.461	157.753						flat	36014.6	265.665	187.442	yes
		dome	16489.1	160.18	135.3						flat	12444.5	147.44	117.63						dome	29876	217.276	185.187	yes					flat	11277.1	141.07	110.354
		dome	6571.88	104.19	85.78						flat	157689	718.54	328.66	yes	yes	0.00441801			dome	14149.3	154.074	119.257	yes					flat	49312.5	377.629	189.066	yes
		dome	17895.3	167.13	143.06						flat	119591	530.56	336.01	yes	yes	0.115			dome	13548.6	144.309	121.667						flat	127989	606.063	282.443
		dome	13475	142.35	125						flat	37893	319.24	187.97						dome	15109	158.395	128.333						flat	23479.2	238.341	170.206
		dome	14498.4	157.86	117.5						flat	34755.7	272.67	164.11	yes	yes	0.176075			dome	21891	194.031	161.448	yes					flat	7215.28	119.353	83.124
		dome	18442.2	169.82	141.39	yes	yes	0.0241463			flat	23032.4	187.58	153.8						dome	13530	141.718	122	yes					flat	136068	694.665	274.651
		dome	24148.4	192.86	166.25	yes	yes	0.0665803			flat	12234.5	138.96	114.73						dome	19474	191.51	133.173						flat	105063	561.398	290.948	yes
		dome	15640.6	153.47	135						flat	9200.77	119.25	104.5	yes	yes	0.159739			dome	12282	157.632	101.795	yes					flat	30221.5	233.289	202.719	yes	yes	0.127326
		dome	15226.6	170.88	118.75						flat	92813.9	495.98	318.9	yes	yes	0.0144248			dome	6151	98.995	80	yes					flat	53592.4	336.833	262.083	yes
		dome	19240.6	173.7	145						flat	192687	1050.73	343.65						dome	22465	200.04	155.006	yes					flat	48792.4	407.578	206.078
		dome	4653.12	93.01	71.25						flat	26369.5	219.73	175.38						dome	29267	228.615	167.947	yes					flat	133694	670.334	377.536	yes	yes	0.0383228
											flat	87933.2	503.59	260.17	yes	yes	0.0215519			dome	15317	151.559	132.404						flat	70704.2	353.585	269.312	yes	yes	0.0509831
		sphere	14510.5	151.6	125	yes					flat	35251.6	262.17	181.87	yes	yes	0.00834458												flat	31635.4	337.351	152.549	yes	yes	0.243655
		sphere	9339.84	117.03	107.29	yes					flat	226564	913.98	426.17	yes	yes	0.0266172			sphere	11558.3	131.54	116.654	yes					flat	45759	302.163	223.016
		sphere	9066.02	119.01	104.64	yes					flat	14393.2	157.14	115.46	yes					sphere	13738.9	156.063	114.456						flat	194618	766.413	365.665	yes	yes	0.0857882
		sphere	15422.6	149.91	134.76	yes	yes	0.142199			flat	11592.9	146.12	109.78						sphere	18202.8	164.427	142.904						flat	102938	520.043	293.21	yes
		sphere	12661.3	136.72	124.44	yes					flat	65643.8	387.31	253.21	yes	yes	0.014028			sphere	17038.9	158.789	143.333						flat	62839.6	403.613	230.995	yes
		sphere	15672	158.15	134.35	yes					flat	22398.2	207.35	146.71						sphere	6311.11	95.975	83.333						flat	143244	559.019	381.742	yes
		sphere	8192	113.6	96						flat	25941.6	213.77	162.26						sphere	15519.4	149.23	134.538						flat	108954	542.405	337.265	yes	yes	0.0778351
		sphere	19648.5	172.24	147.32	yes					flat	81472.6	415.52	311.54						sphere	18986.1	173.053	140.057	yes					flat	29611.8	222.011	189.048	yes
		sphere	5612.91	91.04	82.24						flat	94746.7	563.84	263.48						sphere	21772.2	183.439	155.158	yes					flat	74462.5	460.223	240.743	yes	yes	0.152663
		sphere	4183.19	87.05	61.06						flat	174833	744.72	370.98						sphere	14008.3	149.23	121.667						flat	10363.9	134.928	112.059	yes
		sphere	7703.73	110.51	91.8						flat	31889.1	273.35	159.97						sphere	22908.3	193.463	150.456						flat	58512.5	366.474	212.74	yes
		sphere	19034.1	195.16	133.67						flat	64007.8	368.21	278.42						sphere	4733.33	80.173	77.782						flat	196962	779.824	590.237
		sphere	19441.9	178.46	153.55	yes					flat	37054.7	244.48	196.88						sphere	18516.7	160.641	150						flat	76140.3	667.866	197.794	yes
		sphere	19283.9	180.05	144.27	yes					flat	32076.6	215.94	195						sphere	12033.3	131.54	120	yes					flat	118431	540.674	321.615
		sphere	21676.5	194.81	149.23	yes	yes	0.0806185			flat	19925	181.68	152.05						sphere	12744.4	131.286	125						flat	40584.7	287.924	214.022	yes	yes	0.067418
		sphere	14461.5	154.61	130.38	yes	yes	0.112875			flat	19407.8	182.91	140						sphere	16080.6	149.406	138.333						flat	9973.61	142.4	92.689	yes
		sphere	21398	197.89	145.17	yes					flat	18981.2	178.36	142.5						sphere	14597.2	141.931	135.554						flat	9699.31	175.855	72.687	yes
		sphere	16549.1	157.75	140.7	yes					flat	26254.7	212.6	173.39						sphere	11652.8	128.668	115	yes					flat	6876.39	110.805	76.543	yes
		sphere	23701	187.38	162.87	yes					flat	24403.1	200.33	160						sphere	17433.3	160.866	146.135	yes					flat	29137.5	261.158	190.208	yes	yes	0.050705
		sphere	17791.4	160.55	144.14						flat	15889.1	169.74	132.64						sphere	9008.33	118.369	100	yes					flat	24138.9	229.979	161.254	yes
		sphere	15392.7	149.78	136.45	yes					flat	20885	203.54	143.42						sphere	8808.33	164.604	113.842	yes					flat	28100.7	309.153	123.067	yes
		sphere	18085.7	165.06	139.91	yes					flat	62350.8	498.57	185.97						sphere	8127.78	123.378	90.502						flat	3778.47	80.039	64.065
		sphere	15099.8	147.67	134.57	yes					flat	23850.3	184.36	170.87						sphere	11433.3	144.261	107.142	yes					flat	8163.89	128.344	97.409
		sphere	18071.9	163.53	143.21	yes	yes	0.0114703			flat	13397	144	118.24	yes	yes	0.0578994			sphere	8927.78	127.758	90	yes					flat	76499.3	377.15	284.512	yes	yes	0.0567572
		sphere	21475.4	181.66	153.09	yes	yes	0.0286021												sphere	10808.3	127.126	111.444	yes					flat	6819.44	103.078	88.916
		sphere	15043.4	150.84	124.69	yes	yes	0.0730498			dome	10665	126.83	110.31	yes	yes	0.0663854			sphere	11647.2	138.293	107.424	yes					flat	23574.3	239.936	133.295	yes	yes	0.0531778
		sphere	14345.4	147.98	132.65	yes					dome	21800	187.54	162						sphere	11908.3	141.912	109.602						flat	4477.08	86.667	63.902	yes
		sphere	11777.2	150.32	98.77	yes					dome	18548	170.88	148						sphere	18441.7	167.672	146.517	yes
		sphere	29129.2	224.73	164.64						dome	11320	137.2	118.47						sphere	6319.44	111.517	76.667	yes					dome	14516.7	152.68	128.333	yes
		sphere	26621.4	201.52	181.55						dome	23973	217.41	151.16	yes	yes	0.0525174			sphere	9092	114.018	105	yes					dome	12479.9	140.287	124.333	yes
		sphere	10970.1	127.99	111.8						dome	11778	132.8	115.29	yes	yes	0.0266599			sphere	10641	127.201	108	yes					dome	5864.58	96.451	78.333
		sphere	25301.5	203.02	169.36	yes	yes	0.0150549			dome	28905	203.21	186						sphere	18187	163.487	144.625	yes	yes	0.0803321			dome	4960.42	91.848	69.749	yes	yes	0.0735747
		sphere	15735.3	156.61	128.94	yes					dome	9889	129.77	100	yes	yes	0.00738194			sphere	12831	138.6	120.208	yes					dome	21293.1	248.289	121.667
		sphere	22182.7	181.57	161.05	yes					dome	16329	153.84	140	yes					sphere	15057	149.452	136	yes					dome	29405.6	265.535	156.997	yes
		sphere	16685.2	155.12	140.9	yes					dome	25757	221	155.58						sphere	15749.3	159.559	130.225	yes					dome	9904.86	124.839	108.816	yes
		sphere	23344.1	187.78	164.59						dome	29400	225.8	168.94	yes					sphere	31245.8	222.511	180						dome	23187.5	192.009	158.522	yes
		sphere	19620.5	175.39	146.57						dome	17691	158.11	147.54	yes					sphere	11333.3	143.674	97.5						dome	17975	226.967	113.133	yes	yes	0.0649377
		sphere	28401.3	223.53	170.03	yes	yes	0.161162			dome	15587	192.13	138.79						sphere	12133	128.062	121.458	yes					dome	7277.78	152.971	69.341	yes
		sphere	16962.5	161.55	141.47	yes	yes	0.131662			dome	27724	211.6	173.85	yes	yes	0.0164478			sphere	21836	192.01	146	yes					dome	5075	104.669	63.333	yes
		sphere	29875.1	212.54	191.92	yes					dome	23113	202.07	149.75	yes	yes	0.04902			sphere	19762	199.078	129.488	yes					dome	22355	187.297	155.91	yes
		sphere	18645	173.11	149.49						dome	17536	173.22	133						sphere	5664	88.814	80	yes					dome	8013	111.018	96.874	yes
		sphere	8321.7	121.48	93.91						dome	17136	161.25	139.13						sphere	6012	99.905	83.235	yes					dome	7209	103.325	93.07
		sphere	18101.7	160.7	147.65	yes	yes	0.0595647			dome	18331	185.07	132.62	yes					sphere	15049	143.388	137.179	yes					dome	14728	174.943	123.007	yes
		sphere	9509.71	124.04	102.35	yes	yes	0.0636476			dome	26988	215.59	165	yes					sphere	11582	134.373	106	yes					dome	14908	216.779	107.962	yes	yes	0.0580722
		sphere	22760.8	188.19	159						dome	21127	183.58	154						sphere	16421	151.212	141.905	yes	yes	0.0467694			dome	12655	187.04	97.274	yes
		sphere	7823.41	108.49	92.28						dome	25097	199.86	159.91						sphere	3741	78	66.282	yes					dome	6535	111.826	77.278
		sphere	16055	157.11	132.48	yes					dome	18701	167.94	146						sphere	11271	135.44	108	yes					dome	6029	96.255	83.79	yes	yes	0.0376898
		sphere	28365.8	236.01	152.32	yes					dome	22326	191.6	157.27						sphere	11116	129.958	109.326						dome	6770	98.112	91.068	yes
		sphere	18771.7	166.72	145.97	yes					dome	11991	132	120						sphere	6064	98.995	81	yes					dome	2382	65.146	52.81
		sphere	37934.7	264.57	197.61						dome	23345	211.52	153.03						sphere	14682.6	160.771	119.257	yes					dome	7262	100.648	94.207	yes
		sphere	29137.2	210.4	180.72						dome	26055	228.28	180.74						sphere	14553.5	152.491	134.728	yes	yes	0.0760605			dome	6294	95.189	86
		sphere	31493.5	222.47	193.45	yes					dome	25467	206.16	161						sphere	14493.8	140.337	132.816	yes					dome	30496	261.345	169.265
		sphere	19281.2	163.3	152.98	yes					dome	22299	193.08	150.39						sphere	5606.25	108.333	65.531	yes					dome	7525	103.446	94.809	yes	yes	0.0305039
		sphere	28864.1	258.59	168.74	yes					dome	32298	231.48	186.16						sphere	18429.2	176.33	136.27	yes					dome	14261	142.443	128.523
		sphere	13073.4	144.92	115.9						dome	35448	229.54	210						sphere	9806.94	124.108	103.333	yes	yes	0.0741396			dome	30396	239.677	164.263
		sphere	21485.9	181.29	156.25						dome	30764	221.27	183.07						sphere	10731.9	130.746	110	yes					dome	30382	236.205	161.22	yes	yes	0.0515064
		sphere	12709.4	143.71	113.75						dome	25572	197.23	175.33						sphere	12150.7	138.734	115.423	yes					dome	6987	108.559	91.089	yes
		sphere	25145.3	190.58	173.75						dome	18780	165.24	148						sphere	12259	139.334	111.959	yes					dome	18174	183.535	129.21	yes
		sphere	20717.2	212.32	127.91						dome	25670	198.31	172						sphere	4872.92	82.344	75.868	yes	yes	0.0511616			dome	51133	344.141	213.388	yes	yes	0.0547362
		sphere	13715.6	141.52	122.5						dome	13535	158.96	112						sphere	12467	134.134	117.17	yes					dome	15772	181.571	108.894	yes
		sphere	20845.3	192.26	145.95						dome	32017	242.16	178.04						sphere	19405	183.216	144.25						dome	11798	141.796	113	yes	yes	0.0818574
		sphere	21904.7	194.57	149.04						dome	24239	215.08	168.94						sphere	12539	146.492	114.551						dome	12433.3	142.459	112.664
		sphere	11026.6	127.9	108.75						dome	30684	216.93	187.6						sphere	6317	95.603	85.572	yes					dome	15071.5	149.907	130
		sphere	30546.9	217.73	176.15	yes					dome	27556	205.15	176.91						sphere	13927	138.409	127.956	yes					dome	17887.5	168.583	137.724	yes
		sphere	17720.3	174.68	130.25						dome	19317	173.37	140.35						sphere	11833	135.074	117.276	yes					dome	25892.4	199.099	169.167
		sphere	19173.4	168.16	152.5						dome	23366	193.79	155.65						sphere	22203	182.102	150.595						dome	19720.1	188.481	133.419	yes	yes	0.0264457
		sphere	12056.2	136.25	114.18						dome	34288	240.13	193.17						sphere	20749	187.278	141.6	yes	yes	0.161984			dome	45104.2	305.941	191.959	yes	yes	0.208189
		sphere	19056.2	183.9	130						dome	48588	263.77	250						sphere	13575	153.561	116.673	yes	yes	0.0891344			dome	103685	420.691	311.288
		sphere	20107.8	185.7	142.5						dome	16530	171.41	134.35						sphere	14992	154.042	126.773	yes					dome	5322.22	92.534	77.517	yes
		sphere	16446.9	157.35	142.5	yes					dome	37032	241.66	212						sphere	4371	82.006	70.532	yes					dome	10813.2	130.141	109.114
		sphere	14912.5	157.13	129.75						dome	27866	205.65	172.55															dome	11391.7	129.11	116.126	yes	yes	0.0578413
		sphere	23810.9	191.76	166.19	yes					dome	32526	269.9	150															dome	8810.42	112.867	101.667	yes
		sphere	25192.2	194.05	165						dome	10932	136.53	104															dome	14354.2	160.351	114.215	yes
		sphere	18956.2	168.39	147.78						dome	33312	257.2	183.34															dome	13491.7	138.734	127.387
		sphere	24171.9	186.58	168.5	yes					dome	30646	244.9	182.43															dome	22316	240.539	129.692
		sphere	18412.5	162.31	152.5	yes					dome	10612	138.23	102															dome	25102.1	200.295	161.717	yes	yes	0.0393513
		sphere	17600	157.56	146.25	yes	yes	0.132457			dome	9588	132.8	95.23															dome	4983.33	107.823	64.429
		sphere	9346.88	119.62	106.01	yes					dome	24409	234.96	143.65															dome	6250	98.524	80	yes
		sphere	19789.1	169.21	156.25						dome	29173	232.83	162															dome	8844.44	118.21	98.333	yes
		sphere	9842.19	119.3	108.75						dome	36591	256.16	195.73	yes	yes	0.0709464												dome	30516	290.12	156.087	yes	yes	0.0417124
		sphere	12688.9	136.92	125						dome	19156	174.84	146															dome	3894.44	76.485	64.101	yes
		sphere	13755.6	145.47	124.84						dome	31518	228.25	180															dome	6279.17	103.99	77.476	yes
		sphere	13694.4	146.53	119.63						dome	17080	170	137.24															dome	6236.11	110.214	70.273	yes
		sphere	11627.8	132.33	117						dome	29018	241.66	157.54															dome	4811.11	96.566	65.222	yes
		sphere	14369.4	149.81	131.67						dome	31806	222.66	191.95
		sphere	23822.2	190.98	166.67						dome	22652	186.01	151.9															sphere	7806.25	116.452	92.054	yes
		sphere	15438.9	150.74	132.23						dome	31521.9	214.26	192.5															sphere	8545.83	138.694	81.667	yes
		sphere	12894.4	139.69	125	yes					dome	23090.6	187.88	160															sphere	6790.28	101.379	86.953	yes
		sphere	17416.7	164.65	141.67	yes					dome	27307.8	202.61	177.5															sphere	9459.72	119.053	106.393	yes
		sphere	16838.9	168.46	136.67	yes					dome	16205.6	154.07	137.75															sphere	13537.5	138.409	128.104	yes
		sphere	16975	156.08	144.77						dome	18669.4	172.41	144.12	yes														sphere	21322.2	175.329	156.07	yes
		sphere	8372.22	117.85	93.33						dome	33430.6	227.22	195.77	yes	yes	0.0763607												sphere	7720.83	106.344	93.333	yes
		sphere	19627.8	184.09	151.6	yes	yes	0.0844889			dome	25513.2	199.34	170															sphere	11762.5	136.17	113.909	yes
		sphere	8850	129.37	96.67	yes					dome	22115.6	185.44	155.51															sphere	12734	141.823	119.941
		sphere	15391.7	153.02	134.05	yes					dome	25743	199.45	167.32	yes	yes	0.0311541												sphere	19927.1	171.588	151.038	yes
		sphere	15350	150.71	135	yes	yes	0.0790808			dome	22799	182.44	161.76															sphere	5556.25	91.53	80.317	yes
		sphere	13741.7	144.35	128.7						dome	28843	213.34	180.73															sphere	11375.7	128.55	117.442	yes
		sphere	18650	163.48	150	yes	yes	0.0369378			dome	42174	245.99	223.14															sphere	13595.1	192.887	103.179	yes
		sphere	23263.9	185.37	160						dome	39676.3	263.27	205.06															sphere	11451.4	133.552	116.673	yes
		sphere	20827.8	171.59	157.83	yes					dome	21934	187.58	161.39	yes	yes	0.195979												sphere	10513.2	132.183	107.236	yes	yes	0.0123449
		sphere	20363.9	189.39	133.95						dome	20340.5	175.89	153.8	yes														sphere	7712.5	109.671	94.281	yes
		sphere	7466.67	108.08	91.67						dome	28039.8	209.25	182.99															sphere	13861.1	158.972	122.408	yes
		sphere	13625	141.35	126.36	yes					dome	27118.4	203.21	179.94															sphere	12015.3	144.472	109.602	yes	yes	0.0422359
		sphere	15322.2	168.93	127.37						dome	24930.2	201.71	163.64															sphere	5788.89	96.903	82.549	yes
		sphere	14469.4	146.68	133.01						dome	17600.7	164.23	143.01	yes	yes	0.0230905												sphere	10318.1	129.757	107.068	yes
		sphere	16469.4	171.59	126.12	yes					dome	22804.1	195.01	155.88	yes	yes	0.044596												sphere	7845.83	110.984	91.827	yes
		sphere	20683.3	183.43	154.84	yes	yes	0.0322322			dome	20576.7	176.94	150.94	yes														sphere	30998.6	238.579	164.11	yes	yes	0.0807548
		sphere	15733.3	152.8	136.95	yes					dome	17621.9	161.31	147.17															sphere	13566	150.206	123.108	yes
		sphere	19316.7	178.22	144.97	yes	yes	0.0780844			dome	30298.4	220.98	177.77															sphere	5568.06	91.689	82.705	yes
		sphere	21016.7	180.78	159.21	yes	yes	0.131773			dome	33071.9	225.62	191.54															sphere	9650	118.063	109.024	yes
		sphere	10122.2	124.66	106.51						dome	43190.6	258.67	220	yes														sphere	3604.86	73.904	66.231	yes
		sphere	29911.1	274.13	155.67	yes	yes	0.127415			dome	31311	211.9	188															sphere	6511.81	101.82	85.696
		sphere	24719.4	190.03	170						dome	28562	219.32	172.03															sphere	12211.8	143.421	114.507	yes	yes	0.0589039
		sphere	10566.7	123.21	111.67						dome	24115	194.16	166.86															sphere	6717.36	97.357	88.978	yes
		sphere	18825	178.04	142.23	yes					dome	16803.5	174.81	132.89	yes	yes	0.0653702												sphere	16002.1	163.692	123.952	yes
		sphere	25494.4	198.89	169.75																								sphere	8348.61	113.3	98.333	yes
		sphere	19191.7	162.18	155.87	yes	yes	0.214213			sphere	22093	179.11	158	yes	yes	0.201376												sphere	18048.6	157.555	148.492	yes
		sphere	26808.3	212.93	161.67	yes					sphere	26926	210.24	167.23															sphere	3963.19	74.48	67.5	yes
		sphere	25919.4	203.5	165						sphere	20880	183.1	151.27															sphere	5401.39	88.369	79.003	yes
		sphere	25119.4	201.28	158.33	yes	yes	0.0178037			sphere	17652	170.88	133.13															sphere	4973.61	87.801	74.14	yes	yes	0.047146
		sphere	18141.7	177.42	141.67						sphere	20335	175.45	154	yes														sphere	15907.6	160.174	130.277	yes	yes	0.143046
		sphere	25394.4	235.02	148.68	yes					sphere	13243	142.04	124.08															sphere	9216.67	115.048	103.833	yes
		sphere	9630.56	123.67	106.23						sphere	8297	113.21	101	yes														sphere	14717.4	166.95	116.023	yes
		sphere	16488.9	166.35	127.84	yes					sphere	11377	132	109	yes														sphere	4921.53	84.039	76.667	yes
		sphere	17452.8	158.02	140	yes	yes	0.0281714			sphere	21308	175.33	159	yes														sphere	7220.14	114.822	79.893	yes
		sphere	18236.1	168.73	138.67						sphere	7455	104.29	92.88	yes														sphere	8513	111.571	96	yes
		sphere	16475	160.08	132.87	yes					sphere	7747	108.98	97	yes														sphere	15897	168.814	125.501	yes
		sphere	17658.3	172.96	141.42	yes	yes	0.0143151			sphere	8571	113.95	98.47	yes														sphere	8209	108.503	99.281	yes
		sphere	18930.6	163.78	148.33	yes					sphere	17510	157.27	144															sphere	18780	165.339	145
		sphere	15838.9	156.36	131.67	yes					sphere	17743	160.12	145															sphere	11417	135.484	103
		sphere	17086.1	158.9	141.67						sphere	21435	177.52	162															sphere	8035	106.944	97	yes	yes	0.0264001
		sphere	10533.3	123.13	111.67	yes	yes	0.121572			sphere	9709	120.11	100	yes														sphere	15177	145.602	135.765
		sphere	18458.3	170.66	146.07	yes	yes	0.0344619			sphere	15228	159.33	129.17	yes														sphere	7069	98.005	93.338	yes
		sphere	17822.2	160.55	143.33	yes					sphere	4762	87.09	75	yes														sphere	9018	117.631	97.016	yes
		sphere	19641.7	180.96	149.15	yes	yes	0.0434169			sphere	7688	111.87	89.08	yes														sphere	8008	106.508	100	yes	yes	0.0254973
		sphere	16883.3	163.47	131.67						sphere	9320	120.84	103	yes	yes	0.0886266												sphere	9177	110.422	106.78	yes	yes	0.0490019
		sphere	17405.6	161.56	145	yes					sphere	14855	154.67	133															sphere	12752	136.356	120.953	yes	yes	0.0192887
		sphere	21277.8	185.21	154.55	yes	yes	0.0570497			sphere	14567	146.01	133.27	yes	yes	0.0132491												sphere	13752	138.708	128	yes
		sphere	19550	175.2	149.07	yes					sphere	13393	137.06	128	yes														sphere	10679	129.031	113.078	yes
		sphere	21538.9	185.67	155.84	yes					sphere	27467	198.35	185.97	yes														sphere	16475	195.51	105.72	yes
		sphere	19280.6	164.56	151.67						sphere	27617	204.95	172															sphere	13252	144.139	121.008	yes
		sphere	23283.3	192.39	159.27						sphere	13295	150.9	115.88	yes														sphere	11727	134.015	115.762	yes
		sphere	15180.6	144.5	136.67	yes	yes	0.0752061			sphere	6273	100.21	83	yes	yes	0.159892												sphere	9290	114.56	105.552	yes
		sphere	11556.2	133.61	117.5						sphere	21821	176.92	161.89	yes														sphere	15054	151.38	126	yes
		sphere	11529.7	132.1	116.25						sphere	14752	154.87	129.98															sphere	6603	99.323	89.252
		sphere	15298.4	154.14	128.75	yes					sphere	16255	160	136															sphere	14914	146.263	135
		sphere	9776.56	140.56	94.11						sphere	22382	183.17	154	yes														sphere	11029	134.952	107	yes
		sphere	13393.8	148.24	117.5	yes					sphere	38511	244.13	207.89															sphere	7601	103.233	94.589	yes
		sphere	27979.7	243.92	154.66						sphere	17798	163.72	145.21	yes														sphere	13323	144.045	120.208	yes
		sphere	22710.9	191.85	161.55	yes					sphere	33083	217.51	198															sphere	15076	147.462	129.022	yes
		sphere	17832.8	166.53	140	yes	yes	0.21642			sphere	23357	195.23	159.12															sphere	12178	130.25	120.489	yes
		sphere	15021.9	150.88	133.27	yes					sphere	21567	179.12	156	yes	yes	0.0718227												sphere	7016	101.02	88.101	yes
		sphere	13182.8	144.7	124.27	yes	yes	0.0465804			sphere	31944	238.03	182.13	yes														sphere	9971	117.72	108.859	yes
		sphere	22118.8	204.19	152.34	yes					sphere	16334	153.39	142.59	yes														sphere	34321	245.736	187.433
		sphere	34168.8	246.83	186.82						sphere	8175	111.95	94.33	yes														sphere	14137	147.258	125.016	yes
		sphere	24220.3	190.25	160	yes					sphere	15659	163.77	127.88	yes														sphere	8481	108.784	100.623	yes	yes	0.024792
		sphere	15178.1	159	128.56						sphere	11860	140.19	118															sphere	15661	164.222	124.686	yes
		sphere	26220.3	195.74	176.25						sphere	15435	146.49	139.1															sphere	19632	180.624	149.826
		sphere	10070.3	139.93	93.08						sphere	9886	127.12	106															sphere	26488	247.33	134.847	yes
		sphere	18910.9	169.85	149.66						sphere	22904	191.21	158	yes														sphere	17852	167.475	142.302	yes	yes	0.018298
		sphere	13717.2	144.7	124.4	yes					sphere	15401	162.05	127.27															sphere	19786	168.808	155.048	yes
		sphere	11032.8	128.6	116.25						sphere	25395	196.98	175.32															sphere	25994	201.604	169.346	yes
		sphere	20107.8	174.76	152.58	yes					sphere	27542	207.27	178.61															sphere	21927	197.57	153.26	yes
		sphere	16801.6	163.41	140	yes					sphere	22846	183.17	166	yes														sphere	6943	99.368	90.474	yes
		sphere	30121.9	232.01	182.18	yes	yes	0.0204898			sphere	22203	180.85	158	yes														sphere	25198	212.492	154.494	yes	yes	0.107934
		sphere	23212.5	193.48	158.75						sphere	16574	153.69	140	yes														sphere	21145	185.648	156.997	yes
		sphere	15828.1	156.62	126.25	yes					sphere	20388	172.04	152															sphere	10577.8	136.547	99.852	yes
		sphere	15275	167.22	130						sphere	10975	130.74	108	yes	yes	0.105786												sphere	12421.5	187.003	114.486
		sphere	24445.3	201.8	159.61	yes					sphere	27836	208.4	173.62	yes														sphere	8537.5	107.6	100.732	yes
		sphere	8510.94	108.41	102.5	yes	yes	0.0688455			sphere	23201	196.47	152															sphere	17023.6	162.489	137.667	yes
		sphere	15646.9	153.93	137.24	yes	yes	0.0710007			sphere	11317	147.11	107.83															sphere	19754.9	177.02	147.436	yes
		sphere	23426.6	202.5	159.49	yes	yes	0.0692991			sphere	33032	217.01	202.95															sphere	6388.19	99.359	82.735	yes
		sphere	16757.8	159.28	138.75	yes					sphere	18205	166.37	145.35	yes	yes	0.0255424												sphere	13429.2	143.885	120.002
		sphere	13484.4	144.4	123.75						sphere	18700	183.58	137.28	yes														sphere	10460.4	125.72	106.78	yes
		sphere	19918.8	176.18	151.34						sphere	6093	96.75	84															sphere	10625	121.575	114.316	yes
		sphere	16970.3	167	135	yes					sphere	10763	149.04	98.36															sphere	10411.8	161.817	86.662	yes
		sphere	14260.9	147.93	131.05	yes	yes	0.132026			sphere	20427	179.62	153.64	yes														sphere	6209.03	92.676	86.667	yes
		sphere	19818.8	171.1	159.1	yes					sphere	5670	92.61	82.93	yes														sphere	10277.8	126.738	105.342	yes	yes	0.0373948
		sphere	14996.9	152.97	126.25						sphere	17516	162.31	147.38	yes														sphere	10593.1	129.234	105.397	yes
		sphere	17565.6	164.47	143.75						sphere	4347	83.26	71.19	yes														sphere	7575.69	111.844	88.089	yes
		sphere	32210.9	227.45	188.26	yes	yes	0.040553			sphere	15957	161.62	131.48	yes														sphere	12597.2	137.237	116.214	yes
		sphere	22064.1	181.46	160						sphere	6673	101.98	90.4															sphere	9336.81	127.366	91.667
		sphere	31651.6	219.05	192.5	yes					sphere	10256	124.53	108	yes														sphere	9922.92	127.456	100.666	yes
		sphere	23335.9	187.3	160						sphere	6387	106.62	84	yes														sphere	10534	160.503	84.203	yes
		sphere	21695.3	181.4	158.75						sphere	6202	98.81	82	yes														sphere	15095.8	145.535	130.833	yes
		sphere	12587.5	155.6	108.26	yes					sphere	9755	122.8	104.65	yes														sphere	48311.1	299.119	213.406	yes	yes	0.0977997
		sphere	19706.2	174	150	yes					sphere	15571	159.26	132.59															sphere	13979.9	148.81	123.734	yes
		sphere	23073.4	194.74	156.78						sphere	10687	128.83	111.66	yes	yes	0.0214279												sphere	16135.4	158.662	134.537	yes
		sphere	13778.1	147.4	119.5	yes					sphere	7578	104.96	96	yes	yes	0.161124												sphere	7593.06	102.554	93.73	yes
		sphere	24217.2	192.31	167.6	yes					sphere	14155	151.01	122															sphere	6689.58	101.215	84.264	yes
		sphere	20087.5	176.71	146.25	yes					sphere	18002	180.85	124.68	yes														sphere	5060.42	83.906	77.5	yes
		sphere	19964.1	172.74	149.46	yes					sphere	22406	201.44	145.07	yes														sphere	11275	127.184	115.968	yes
		sphere	24539.1	190.39	173.56	yes					sphere	21698	198.49	136	yes														sphere	12469.4	154.841	114.257	yes
		sphere	13820.3	146.01	123.75	yes	yes	0.0855849			sphere	7879	110.02	96	yes														sphere	6340.28	99.694	79.253	yes
		sphere	14242.2	168.84	124.35						sphere	5913	106	78	yes														sphere	6442.36	97.354	86.878	yes	yes	0.0380964
											sphere	6572	101.84	82	yes	yes	0.171637												sphere	5553.47	89.927	79.045	yes
	Experiment 2	flat	6100	102.45	77.897	yes	yes	0.064918			sphere	22245	187.84	155.23															sphere	12263.2	132.51	113.913	yes	yes	0.0737566
		flat	4863	112.071	61.97	yes					sphere	18693	181.39	141.52															sphere	10582.6	138.288	104.53	yes
											sphere	10697	140.53	102	yes														sphere	13446.5	137.752	125	yes
		dome	5152	87.464	74						sphere	20749	231.9	111.62	yes														sphere	21954.2	208.833	132.244	yes
		dome	27408	218.403	161						sphere	5848.44	95.2	80															sphere	9689.58	133.998	92.453	yes
		dome	8567	114.018	98	yes					sphere	19584.4	174.54	149.17															sphere	18534	160.49	151.667	yes
		dome	7659	105.109	92						sphere	13661.1	144.26	123.33	yes														sphere	11271.5	131.456	110.035	yes
		dome	6234	97	86.636						sphere	4672.22	83.53	75	yes														sphere	13805.6	137.851	130.286	yes
		dome	6234	97	86.636						sphere	12950	139.14	124.92	yes														sphere	18364.6	160.529	150	yes	yes	0.156477
		dome	14425.7	147.432	129.167						sphere	25983.3	206.49	155															sphere	14562.5	151.456	122.804	yes
		dome	16284.7	168.762	124.167						sphere	12377.8	147.67	115.58	yes	yes	0.142168												sphere	3546.53	71.063	64.818
		dome	11825.7	139.169	108.953	yes					sphere	15268.1	152.8	130															sphere	13116	139.284	117.851	yes
		dome	13750.7	148.258	125.22	yes					sphere	17411.1	156	146.67	yes														sphere	16651.4	153.523	142.536	yes
		dome	23922.9	191.531	159.167	yes	yes	0.0598856			sphere	13196.5	151.89	120.91															sphere	8020.14	108.653	95.802	yes
		dome	9368.36	115.388	104.138	yes					sphere	13358.2	150.4	121.55	yes
		dome	18210	172.122	137						sphere	11084.8	134.7	105	yes
		dome	16600	157.632	136						sphere	18111.8	169.45	144.6	yes
		dome	32239	211.783	198.553						sphere	9852.78	120.12	108.33	yes
		dome	27178	194.201	181						sphere	13844	145.89	128	yes
											sphere	6572.64	99.45	87.6	yes
		sphere	11668.1	129.435	119.167	yes	yes	0.137067			sphere	8781.5	114.48	98.62
		sphere	5139	87.464	77	yes	yes	0.137965			sphere	5662.18	94.11	80.5
		sphere	9636	122.004	101.823						sphere	4884.23	86.24	77.09
		sphere	8466	119.101	96.09						sphere	12355	135.46	119.62	yes
		sphere	17747	157.889	145.504	yes					sphere	11912.6	137.42	114.73	yes
		sphere	10072	118.962	107	yes					sphere	17233.3	169.54	135.02
		sphere	7494	104.403	92.126						sphere	17064.6	161.48	141.41	yes
		sphere	5950	94.021	84.373	yes	yes	0.0976471			sphere	11640	132.41	115.09	yes
		sphere	14575	147.757	128.798	yes	yes	0.0349914			sphere	12139.5	139.67	116.89	yes
		sphere	12298	141.209	112	yes	yes	0.0444788			sphere	23307.2	186.5	167.4
		sphere	15502	156.064	129.401	yes					sphere	15624.5	154.07	137.3	yes
		sphere	12344.4	134.177	121.667	yes					sphere	18774.6	165.45	152.35	yes
		sphere	13947.2	145.929	123.417	yes	yes	0.0582912			sphere	21267.2	180.08	155.62
		sphere	12447.3	148.561	107.964						sphere	26490.6	199.85	180	yes
		sphere	7440	109.238	90.784						sphere	21251.6	187.92	157.5	yes
		sphere	15308	161.124	123.323	yes					sphere	18556.2	178.76	146.58	yes
		sphere	16497	157.471	135	yes	yes	0.15421			sphere	18634	165.61	148
		sphere	18082	172.792	134.537	yes					sphere	19388	168.63	156
		sphere	19067	167.693	148.674	yes	yes	0.0469397			sphere	14910.8	153.08	133.33	yes	yes	0.0761086
		sphere	20495	170.082	158	yes					sphere	9298.68	113.52	104.4	yes
		sphere	14864	151.489	128.413	yes					sphere	14906.5	154.18	133.44	yes	yes	0.0240151
		sphere	14156	146.813	124.035	yes					sphere	9223.92	131.83	88.86	yes	yes	0.133453
		sphere	24499	188.215	168.571	yes	yes	0.0670231
		sphere	14970	147.665	130	yes				Experiment 2	flat	6251.56	95.197	85	yes	yes	0.0467384
											flat	8475	134.201	78
											flat	26565	203.404	169.159	yes	yes	0.027141
											flat	8170.31	143.096	78.567
											flat	22417.2	212.404	136.056
											flat	10228.1	176.002	73.789
											flat	8478.12	139.267	81.018
											flat	11429.7	134.28	112.212	yes	yes	0.0321258
											flat	8485.94	132.553	82.5	yes	yes	0.0384827
											flat	35239.1	312.22	185.471	yes	yes	0.0196426
											flat	22837	212.207	144.21	yes	yes	0.015326
											flat	10437	135.207	104.327
											flat	22880	208.255	161.313	yes	yes	0.0342657
											flat	6839	116.825	83.476	yes	yes	0.0399181
											flat	50894	349.906	204.637	yes	yes	0.00878296
											flat	18057	161.895	119.473	yes	yes	0.0179986
											flat	13497	155.563	107.352
											flat	20171	190	133.533	yes	yes	0.0504685
											flat	10483	141.873	112.745	yes	yes	0.0192693
											flat	8925	144.014	84.805
											flat	9219	138.192	90.112
											flat	31688	235.128	166.012
											flat	12841	139.843	116
											flat	5662	109.659	74.297	yes	yes	0.0452137
											flat	15831	168.238	115.929	yes
											flat	9062	138.177	101.965	yes	yes	0.0451335
											flat	9378	147.757	84.005	yes	yes	0.0205801
											flat	46267	418.371	192.182	yes	yes	0.172801
											flat	27198	265.006	195.461	yes	yes	0.129936
											flat	28751	253.712	156.954
											flat	28991	283.805	155.54	yes	yes	0.0427029
											flat	14088	146.373	124	yes	yes	0.157155
											flat	12843	160.056	100.839
											flat	9513	194.859	93.77	yes	yes	0.222117
											dome	26957.8	225.392	160.997	yes	yes	0.0284009
											dome	11273.4	150	94.646	yes	yes	0.0706861
											dome	14641	148.627	124	yes
											dome	20398	179.388	151.952
											dome	26794	200.392	178	yes
											dome	8773	119.62	97.838	yes	yes	0.124929
											dome	15664	166.397	124
											dome	22887.5	218.636	132.522
											dome	7950	108.376	97.5
											dome	44903.1	307.825	188.045
											dome	16870.3	159.104	143.146	yes	yes	0.0278781
											dome	10356.2	133.475	102.364	yes	yes	0.0351538
											dome	35226.6	266.177	197.365	yes	yes	0.00940342
											dome	17193.8	181.289	128.157
											dome	11920	163.515	109.636	yes	yes	0.0660235
											dome	12978	156.85	106.404
											dome	8217	130.599	80.07	yes
											dome	12419	143.136	108.01	yes
											dome	10298	132.639	100.94
											dome	10525	127.812	107.834
											dome	13410	137.233	127.456	yes
											dome	15873	152.434	136
											dome	18575	195.133	134	yes
											dome	15681	165.36	122
											dome	18597	171.292	139.773
											dome	14459	143.6	128
											dome	16176	156.895	128
											dome	21648	186.473	146.474	yes	yes	0.119919
											dome	12756	140.431	118.443
											dome	11933	141.06	113.365	yes	yes	0.0489399
											dome	23313	205.913	152.64
											dome	9362	113.53	104.69	yes
											dome	12490	134.648	119.501	yes
											dome	8527	109.768	100	yes
											dome	10207	118.068	110.354
											dome	10029	119.252	106
											dome	7581	105.423	95.537	yes
											dome	17531	168.238	138.257	yes	yes	0.031316
											dome	31044	290.241	158.624	yes	yes	0.0269295
											dome	20845	189.061	147.805
											dome	16077	175.647	112.705
											dome	11881	143.178	106.752	yes	yes	0.0336672
											dome	10364	160.801	90.616	yes
											dome	19905	191.133	150.729
											dome	6528	113.406	78.653	yes
											dome	6663	104.89	87.382	yes
											dome	31658	265.631	164.198	yes
											dome	7527	114.935	94.411	yes
											dome	4212	91.679	65.557	yes	yes	0.048433
											dome	12044	137.361	120.211	yes
											dome	6803	110.454	84.51	yes	yes	0.0830516
											dome	6099	114.28	79.076	yes
											dome	23356	234.252	128.203	yes	yes	0.0371211
											dome	19915	209.351	116.82	yes	yes	0.0347979
											dome	13739	144.087	120.789
											dome	7601	118.068	83.451	yes	yes	0.100645
											dome	12256	146.84	107.42	yes	yes	0.0462631
											dome	14677	176.386	111.027	yes	yes	0.0271173
											dome	9477	135.565	97.387	yes	yes	0.0661602
											dome	11822	133.06	114.756	yes	yes	0.181441
											sphere	14332.8	152.643	125.344	yes
											sphere	14825	160.195	119.954	yes	yes	0.0610245
											sphere	16031.2	170.239	129.051	yes	yes	0.105068
											sphere	16929	161.484	138.844	yes
											sphere	26335	200.449	171.994	yes	yes	0.00918929
											sphere	17249	161.245	139	yes
											sphere	15253	146.82	130	yes
											sphere	17348	159.201	142	yes
											sphere	11956	129.495	118	yes
											sphere	12158	139.14	114.586	yes	yes	0.1506
											sphere	13598.4	138.727	128.621	yes
											sphere	16890	165.424	130.355	yes
											sphere	18966	178.519	148.366
											sphere	13501	140.357	130.798
											sphere	9545	116.379	106	yes
											sphere	8500	112.641	100	yes
											sphere	10054	119.365	108	yes
											sphere	6299	101.316	83.431	yes
											sphere	9038	111.946	103.247
											sphere	14410	143.178	128
											sphere	19488	166.048	154
											sphere	15654	146.492	136.734
											sphere	13404	141.824	122
											sphere	14359	143.056	130.15
											sphere	14690	145.774	128	yes
											sphere	17047	156.895	139.167
											sphere	18071	162.265	144.794
											sphere	16181	155.322	140.879
											sphere	21864	172.409	164.469
											sphere	15806	153.525	135.407	yes
											sphere	16049	152.634	138.189
											sphere	22476	180.942	157.454
											sphere	10706	124.724	113.39	yes
											sphere	21159	188.215	143	yes
											sphere	15286	153.388	135.629
											sphere	5379	87.664	80.052	yes
											sphere	14667	143.569	133	yes
											sphere	7312	101.213	93.932	yes	yes	0.0429431
											sphere	16524	157.003	136.734
											sphere	12743	139.14	115
											sphere	20683	180.347	151.489	yes
											sphere	15441	148.054	136.472	yes
											sphere	9882	123.685	101.87	yes	yes	0.0259057
											sphere	9067	116.25	99	yes	yes	0.114371
											sphere	13451	146.986	117.43	yes
											sphere	8808	109.636	102.53	yes	yes	0.159628
											sphere	14649	146.209	131.398	yes
											sphere	16391	161.895	130.001	yes
											sphere	19132	174.943	142.425	yes
											sphere	10575	128.55	108	yes	yes	0.0800946
											sphere	12133	136.077	119.445	yes	yes	0.0331328
											sphere	11850	126.507	121	yes
											sphere	18740	161.92	152.053
											sphere	16883	157.496	137.295
											sphere	9167	114.612	103.754	yes	yes	0.056507
											sphere	10651	131.7	106.162	yes
											sphere	13337	137.928	127.653	yes	yes	0.0241434
											sphere	9260	111.606	107.945	yes
											sphere	9689	119.08	106	yes
											sphere	11047	135.429	110.909	yes
											sphere	14492	146.492	130	yes
											sphere	13336	149.466	115.848	yes
											sphere	12999	146.123	112.086	yes
											sphere	14297	139.201	132.229	yes
											sphere	17997	155.913	149	yes
											sphere	17505	181.706	128.39	yes
											sphere	7262	102.591	92.315	yes	yes	0.0418617
											sphere	11040	127.264	113.571	yes
											sphere	6123	98.326	82.535	yes	yes	0.0677772
											sphere	8994	114.739	101.315	yes
											sphere	5741	99.247	83.093	yes
											sphere	8958	114.756	104.269	yes		0.0699933
										Experiment 3	flat	23825	246.357	129.746
											flat	17148	218.05	122.011	yes	yes	0.0281666
											flat	7943	115.117	97.105
											flat	23738	245.489	143.172
											flat	21584	202.514	151.796
											flat	16132	161.92	136.231
											flat	19465	204.619	125.984
											flat	26438	281.775	109.608	yes
											flat	12490	157.003	96.209
											flat	16965	209.745	136.413
											flat	34820	339.299	150.231
											flat	8417	134.848	86.812
											flat	5497	100.499	78.726
											flat	6926	111.427	81.718
											flat	35889	299.666	176.777	yes	yes	0.0244643
											flat	13814	156.78	119.535
											flat	9358	126.823	94.63
											flat	32040	310.876	139.947	yes
											flat	11800	145.437	101.726
											flat	17885	192.094	131.464
											flat	18144	238.16	96.415
											flat	16341	184.564	107.015	yes
											flat	21293	251.873	119.03
											flat	12145	169.387	102.393
											flat	19033	207.2	126.716	yes	yes	0.0550097
											flat	21222	255.861	107.877
											flat	16948	167.371	133.045
											flat	17008	209.201	107.864
											flat	27812	268.403	209.508
											flat	24526	272.694	112.824
											flat	6271	118.258	77.477
											flat	34740	412.147	113.445
											flat	8815	136.341	91.784	yes	yes	0.031764
											flat	27572	303.401	126.022
											flat	18977	180.413	134.422
											flat	22860	334.655	110.453
											flat	33097	258.26	175.205	yes
											flat	11969	150.96	116.529	yes	yes	0.0370123
											flat	12206	151.648	108.824	yes
											flat	10804	166.012	80.047	yes	yes	0.042114
											flat	6975	122.332	80.302	yes
											flat	8349	114.202	96.356	yes	yes	0.0389268
											flat	18282	229.297	107.346
											flat	9877	120.603	110.713
											flat	9238	131.605	99.894
											flat	21754	224.201	141.838
											flat	6792	114.039	84.301	yes
											flat	35589	409.539	160.49
											flat	25889	261.232	151	yes	yes	0.0174592
											flat	22138	244.125	121.444	yes	yes	0.0261541
											flat	9641	123.434	103.498	yes	yes	0.0377554
											flat	14750	181.218	106	yes	yes	0.0295593
											flat	18267	180.602	143.753	yes	yes	0.105819
											flat	10844	139.402	103.754
											flat	20052	171.82	160.591
											flat	21125	228.16	125.822
											flat	7233	108.046	83
											flat	10806	136.004	106.537	yes	yes	0.0481214
											flat	8851	131.939	82.957
											flat	32072	322.751	127.776
											flat	20784	250.264	122.14
											flat	13144	144.184	116.928	yes	yes	0.0299757
											flat	30149	280.863	152.511
											flat	25817	264.7	157.001
											flat	30295	253.14	164
											flat	22609	209.39	138	yes
											flat	5829	113.53	68.673
											flat	21578	203.066	141.815	yes	yes	0.0694689
											flat	7550	112.792	84.985	yes	yes	0.131258
											flat	12301	231.225	77.993
											flat	19281	180.025	152.312
											flat	17677	236.248	165.167
											flat	17250	221.45	107.947
											flat	8259	133.6	82.731
											flat	4908	87.801	69.247
											flat	19720	198.157	123.448	yes	yes	0.0304767
											flat	10422	151.119	89.979	yes	yes	0.0242756
											flat	21111	205.682	142.401
											dome	12687	140.911	112
											dome	8764	111.319	100	yes
											dome	15680	170.294	121.935
											dome	11400	148.93	94.69	yes
											dome	14972	169.387	110.16
											dome	16807	160.524	134.613	yes
											dome	8275	128.752	84.817
											dome	15359	163.049	121.622	yes
											dome	12593	156.263	106.187
											dome	26567	237.539	153.442
											dome	8760	109.895	100
											dome	5744	89.805	80	yes
											dome	11466	135.093	111.507
											dome	10719	157.623	102
											dome	12830	154.159	112.57	yes
											dome	11998	153.883	106.744
											dome	24415	258.26	125.803
											dome	12926	167.003	102.53
											dome	17251	183.096	119.331
											dome	17122	153.675	146
											dome	16798	155.589	140.083	yes
											dome	18020	161.208	147.13	yes	yes	0.0475028
											dome	16764	163.132	137.179	yes
											dome	10078	135.823	95.834
											dome	18309	220.565	112.384	yes
											dome	12435	160.125	98.412
											dome	8308	107.201	100.176
											dome	15300	148.405	135.965
											dome	18067	225.63	125.195
											dome	12591	156.064	104.8	yes
											dome	12459	156.247	111.142
											dome	21501	238.768	113.088
											dome	16847	157.785	134.067	yes
											dome	20108	219.347	126.115
											dome	19655	168.238	150.878
											dome	14164	171.724	110.893	yes	yes	0.0178622
											dome	11340	131.107	106
											dome	24448	223.143	145.664
											dome	15055	150.416	125.53
											dome	15478	154.829	131.928
											dome	11759	141.496	116.312
											dome	10594	158.146	99.202
											dome	8509	135.484	93.451	yes	yes	0.0238571
											dome	8397	112.147	98.96	yes
											dome	32654	255.76	176.058	yes	yes	0.028756
											dome	9007	116.017	97.014
											dome	11236	132.801	108.404	yes
											dome	13511	141.156	124.773
											dome	21716	229.009	119.404	yes	yes	0.0279057
											dome	27049	206.545	186.556	yes	yes	0.029539
											dome	12769	140.801	116
											dome	10259	136.704	92.339
											dome	9438	137.713	90.796
											dome	21063	182.165	153.112	yes
											dome	8115	113.296	95.406
											dome	13739	143.136	127.989
											dome	35100	278.625	161.027	yes	yes	0.0267236
											dome	16375	156.818	134
											dome	5939	103.966	77.103
											dome	13093	158.142	111.303
											dome	8498	110.494	97.581
											dome	10164	122.776	104.648	yes
											dome	14606	154.159	125.085
											sphere	13497	140.428	124.803
											sphere	13637	156.869	108.311
											sphere	6440	97.652	89.609	yes
											sphere	8914	116.619	100.176	yes
											sphere	12572	149.037	113.137
											sphere	13690	136.528	129.437	yes
											sphere	7723	102.528	98.387	yes
											sphere	4950	88.814	75.753	yes
											sphere	7651	106.32	90
											sphere	6689	97.201	89.809	yes	yes	0.0441023
											sphere	12529	140.72	119.406
											sphere	13779	149.121	120.669
											sphere	18840	199.745	128.485	yes
											sphere	16650	158.6	138.226	yes
											sphere	11426	140.72	104.37	yes
											sphere	13849	148.6	119.853
											sphere	11785	134.952	110.064
											sphere	4712	87	75.351
											sphere	7594	104.652	93.258	yes
											sphere	14925	147.709	128.798	yes
											sphere	7581	101.213	96.936	yes
											sphere	6925	106.705	86.579	yes
											sphere	5744	89.805	80
											sphere	19849	165.641	155	yes
											sphere	26494	197.489	179.731	yes	yes	0.0511814
											sphere	18505	170.906	147.838	yes
											sphere	22504	185.925	165.522	yes
											sphere	12182	146.986	108.632	yes
											sphere	14450	182.858	102.869
											sphere	22928	220.676	137.972	yes	yes	0.102277
											sphere	14208	152.801	123.744	yes
											sphere	12532	140.118	113.351
											sphere	16038	156.205	135.001	yes
											sphere	10183	118.701	111.474	yes
											sphere	5351	90.758	78
											sphere	9813	116.211	109
											sphere	25310	216.965	160.332	yes	yes	0.0654682
											sphere	12424	144.087	107.834
											sphere	10171	119.633	110	yes
											sphere	8170	108.784	96.436	yes	yes	0.098164
											sphere	7809	102.883	98	yes
											sphere	6060	93.408	83	yes
											sphere	8981	117.175	98	yes
											sphere	5432	91.417	78	yes	yes	0.0659057
											sphere	5980	95.52	80	yes
											sphere	12766	141.382	119.534	yes
											sphere	6797	100	86	yes	yes	0.0753274
											sphere	8006	109.202	98.723	yes
											sphere	11301	132.816	106.955	yes	yes	0.11291
											sphere	17911	164.073	143.784
											sphere	11807	129.958	117.042
											sphere	7845	108.167	98.311
											sphere	12192	139.169	109.829
											sphere	5233	179.636	87.185	yes
											sphere	7063	102.65	90.663	yes
											sphere	7248	101.548	93.571	yes
											sphere	14034	141.421	130	yes	yes	0.0783098
											sphere	8617	110.86	104.284	yes
											sphere	5881	95.131	83	yes	yes	0.0819589
											sphere	14098	145.774	120.774	yes
											sphere	10678	128.6	108.187	yes
											sphere	4990	85.586	77.329	yes
											sphere	6616	97.801	89.651	yes
											sphere	10089	118.701	109
											sphere	7716	120.88	87.068	yes

## Sheet: Figures 3(G,H); 5(A,B)
PtK2, 10 % FBS					PtK2, 0.1 % FBS + DMSO					PtK2, 0.1 % FBS + CK-666					PtK2, CK-666 --> 0.5 min washout					PtK2, CK-666 --> 1 min washout					PtK2, CK-666 --> 1.5 min washout					PtK2, CK-666 --> 2 min washout
	CCS shape	CCS area (nm2)	actin presence			CCS shape	CCS area (nm2)	actin presence			CCS shape	CCS area (nm2)	actin presence			CCS shape	CCS area (nm2)	actin presence			CCS shape	CCS area (nm2)	actin presence			CCS shape	CCS area (nm2)	actin presence			CCS shape	CCS area (nm2)	actin presence
experiment 1	flat	44810.4	yes		experiment 1	flat	47811.8	yes		experiment 1	flat	80022			experiment 1	flat	80063.9			experiment 1	flat	36125	yes		experiment 1	flat	53400			experiment 1	flat	19310.4
	flat	89518.1	yes			flat	21737.5	yes			flat	61730				flat	151011				flat	21009				flat	8054.86	yes			flat	20264.6	yes
	flat	33702.8	yes			flat	148207				flat	74314				flat	176244				flat	12088				flat	8986.11				flat	8502.78	yes
	flat	32979.2	yes			flat	60667.4	yes			flat	132260				flat	167858	yes			flat	54431	yes			flat	23539.6	yes			flat	88452.1	yes
	flat	33059	yes			flat	21738.2				flat	282347				flat	121711	yes			flat	14745	yes			flat	25185.4	yes			flat	86859.7	yes
	flat	17122.2	yes			flat	110365	yes			flat	69595				flat	156972				flat	9232				flat	27800.7				flat	62511.8	yes
	flat	6475.69	yes			flat	8898.61				flat	16525				flat	240794	yes			flat	20991	yes			flat	35191.7				flat	11519.4
	flat	20227.1	yes			flat	5778.47	yes			flat	154036				flat	107111	yes			flat	4334	yes			flat	12723.6	yes			flat	144655
	flat	3832.64	yes			flat	18488.9	yes			flat	163271	yes			flat	79738.9	yes			flat	252992				flat	8052.78	yes			flat	15108.3	yes
	flat	18175	yes			flat	103713	yes			flat	622129				flat	284169				flat	87300				flat	24800.7	yes			flat	54650.7	yes
	flat	8984.72	yes			flat	110707	yes			flat	178595				flat	332039				flat	99703				flat	7054.86				flat	54351.4
	flat	4347.92	yes			flat	32870.8				flat	38483				flat	161481	yes			flat	56150	yes			flat	10743.8				flat	55894.4
	flat	77084.7	yes			flat	254441	yes			flat	224130				flat	89128				flat	31500	yes			flat	44459	yes			flat	8256.25	yes
	flat	44886.1	yes			flat	61504.9				flat	28007				flat	18843				flat	130023				flat	5231.94	yes			flat	62606.9	yes
	flat	27589	yes			flat	20281.9	yes			flat	332809				flat	35788	yes			flat	44375.7				flat	9031.94				flat	41760.4
	flat	15786				flat	22196.5				flat	99612.5	yes			flat	133255	yes			flat	93540.3	yes			flat	7134.72				flat	10088	yes
	flat	40978	yes			flat	23270.8	yes			flat	85331.2				flat	32428	yes			flat	16644.4				flat	6106.94	yes			flat	36368	yes
	flat	64240	yes			flat	108804	yes			flat	63968.8				flat	49883	yes			flat	40859				flat	82902.8				flat	44072
	flat	25776				flat	146227				flat	335939	yes			flat	9313	yes			flat	16620.1	yes			flat	6175.69				flat	13142	yes
	flat	9985				flat	144123	yes			flat	212973	yes			flat	75919	yes			flat	22203.5	yes			flat	10929.2	yes			flat	66142	yes
	flat	56675				flat	17799.3				flat	378108	yes			flat	42587	yes			flat	45331.9	yes			flat	28418.1				flat	18724	yes
	flat	81808				flat	121089				flat	361912	yes			flat	32436	yes			flat	6104.17	yes			flat	15997.9	yes			flat	44373	yes
	flat	26967				flat	197252				flat	75304.2				flat	51907				flat	53318.8	yes			flat	20304.2	yes			flat	94722
	flat	20291	yes			flat	17239.6				flat	410997				flat	26645	yes			flat	85201.4	yes			flat	47808.3				flat	23667	yes
	flat	14002	yes			flat	78150	yes			flat	71886.1	yes			flat	25735	yes			flat	22816.7	yes			flat	25042				flat	14321
	flat	11837				flat	87927.1	yes			flat	148026				flat	45666	yes			flat	15630.6	yes			flat	37561	yes			flat	28165	yes
	flat	13589	yes			flat	66416	yes			flat	338748				flat	103217	yes			flat	18935.4	yes			flat	72716.7				flat	21028
	flat	5697	yes			flat	19677.1				flat	16724				flat	17249	yes			flat	53629.9	yes			flat	126086				flat	51829	yes
	flat	30073	yes			flat	31720.8	yes			flat	262004	yes			flat	47967				flat	54988.9				flat	22040.3	yes			flat	50266	yes
	flat	13031				flat	58255.6				flat	264364	yes			flat	27606				flat	111840	yes			flat	82177.8	yes			flat	7092	yes
	flat	5441	yes			flat	6713.89				flat	69325				flat	37153	yes			flat	116374	yes			flat	36464.6	yes			flat	8249	yes
	flat	6251				flat	72154.9				flat	118593				flat	51947				flat	56728.5	yes			flat	107674	yes			flat	42982
	flat	35572	yes			flat	13972.9				flat	242629				flat	63393				flat	45584.7				flat	98304.9	yes			flat	33560
	flat	45317	yes			flat	105443	yes			flat	15422				flat	48141				flat	58925				flat	10179.9	yes			flat	8499	yes
	flat	51049	yes			flat	97117	yes			flat	66841				flat	78884				flat	185175				flat	11213.9	yes			flat	38543	yes
	flat	49339	yes			flat	49084				flat	407181				flat	24550	yes			flat	48867	yes			flat	22024.3	yes			flat	76913
	flat	19152				flat	54507	yes			flat	94345.1				flat	9448	yes			flat	68360	yes			flat	3935.42	yes			flat	44445
	flat	28818	yes			flat	42501	yes			flat	251802	yes			flat	24624	yes			flat	7999	yes			flat	7308.33	yes			flat	29903	yes
						flat	14302	yes			flat	91241	yes			flat	14790	yes			flat	33333	yes			flat	7440.97	yes			flat	39423	yes
	dome	12644.4	yes			flat	8009	yes			flat	373669				flat	8646	yes			flat	6681	yes			flat	7038.19				flat	92612	yes
	dome	11419.4	yes			flat	104964	yes			flat	156073				flat	97767				flat	9121	yes			flat	8494.44				flat	32755	yes
	dome	17827.8	yes			flat	194325	yes			flat	69060				flat	16797	yes			flat	14655				flat	9657.64	yes			flat	59624	yes
	dome	12606				flat	12879	yes			flat	21056				flat	8264	yes			flat	94059	yes			flat	19018.8	yes			flat	53436.2	yes
	dome	4282	yes			flat	28367	yes			flat	62837				flat	11379	yes			flat	42590	yes			flat	15475	yes			flat	20596.9	yes
	dome	17445				flat	15803	yes			flat	48420				flat	106783	yes			flat	31654	yes			flat	3875	yes
	dome	19086				flat	150427	yes			flat	131854				flat	58768.8	yes			flat	5381	yes			flat	6815.28	yes			dome	18511.8	yes
	dome	11394				flat	7960	yes			flat	88235				flat	189480	yes			flat	59829				flat	4323.61	yes			dome	30431.9	yes
	dome	23654				flat	57513	yes			flat	169537				flat	20445.3	yes			flat	104899				flat	58279.9	yes			dome	8579.86	yes
	dome	17114				flat	139182	yes			flat	169066				flat	23612.5				flat	211349				flat	15644.4				dome	19937.5	yes
	dome	15409				flat	145896	yes			flat	194605				flat	47804	yes			flat	62429				flat	9118.75	yes			dome	24574.3	yes
	dome	19859	yes			flat	69252	yes			flat	25723				flat	240005	yes			flat	99439	yes			flat	12727.1	yes			dome	25346.5	yes
	dome	11294	yes			flat	50412	yes			flat	72796				flat	180994				flat	22200	yes			flat	6434.72	yes			dome	21713	yes
	dome	31033	yes			flat	13964	yes			flat	133594				flat	274910	yes			flat	126787				flat	11286.8				dome	17233
	dome	27845	yes			flat	355935	yes			flat	143951				flat	156104				flat	93777	yes			flat	12402.8				dome	17297
						flat	61582.6	yes			flat	364154				flat	161901				flat	156180	yes			flat	6970.83	yes			dome	10179	yes
	sphere	6635.42	yes			flat	180824	yes			flat	70256				flat	83661	yes			flat	94802				flat	8645.14				dome	5725	yes
	sphere	3992.36	yes			flat	36652.1	yes			flat	1055181				flat	19918	yes			flat	159993	yes			flat	10013.3	yes			dome	18122
	sphere	8003.47	yes			flat	55683.3	yes			flat	87362				flat	40124	yes			flat	309845	yes			flat	7130.47	yes			dome	16114
	sphere	9065.28	yes			flat	131124	yes			flat	153152				flat	71369	yes			flat	138969	yes			flat	13529.3	yes			dome	24564	yes
	sphere	5781.94				flat	366866	yes			flat	188210				flat	117027	yes			flat	84535	yes			flat	5041.8	yes			dome	23103	yes
	sphere	5240.97	yes			flat	30697.2	yes			flat	301333				flat	149940	yes			flat	149875	yes			flat	26668				dome	13542	yes
	sphere	7950	yes			flat	149005	yes			flat	748145				flat	7681	yes			flat	81595	yes			flat	12741.4	yes			dome	14785	yes
	sphere	11402	yes			flat	56181.9	yes			flat	179460				flat	30846	yes			flat	283474	yes			flat	18448	yes			dome	18709
	sphere	5821	yes			flat	68381.2				flat	117118				flat	119005				flat	74853	yes			flat	17329.7	yes			dome	13128
	sphere	7218	yes								flat	258724				flat	34265	yes			flat	13755.6	yes			flat	16655.5	yes			dome	18465
	sphere	5574				dome	26568.8				flat	85997	yes			flat	37405	yes			flat	7447.92	yes			flat	18986.7	yes			dome	16575.7
	sphere	4278				dome	51721.5	yes			flat	509086				flat	40789	yes			flat	104992	yes			flat	46741.8	yes			dome	13211.7	yes
	sphere	4574	yes			dome	14682.6	yes			flat	326296				flat	131796	yes			flat	63742.4	yes			flat	70809.8				dome	18050	yes
	sphere	11287	yes			dome	21736.1				flat	231470	yes			flat	83683	yes			flat	61182.6	yes			flat	6691.02				dome	12930.1	yes
	sphere	7198	yes			dome	37263.9				flat	166520				flat	103762	yes			flat	85991	yes			flat	5757.81	yes			dome	8018.27	yes
	sphere	5224				dome	17810.4				flat	22220	yes			flat	90691	yes			flat	40876.4	yes			flat	86534				dome	13241.2
	sphere	3606				dome	15322.9	yes			flat	297360				flat	275070	yes			flat	37787.5				flat	88079	yes
	sphere	11993	yes			dome	2931.94	yes			flat	155180				flat	86801	yes			flat	129050	yes			flat	153368				sphere	6500	yes
	sphere	4991	yes			dome	7147.22	yes			flat	166500				flat	40450				flat	122478	yes			flat	26033				sphere	7892.36	yes
	sphere	6043				dome	7042.36	yes			flat	102012				flat	17915	yes			flat	22710.4	yes			flat	32542				sphere	5389.58	yes
	sphere	17508	yes			dome	10661.1				flat	334964				flat	191762	yes			flat	79896.5	yes			flat	34565	yes			sphere	19402.1	yes
	sphere	3724				dome	16180.6				flat	342464				flat	5694	yes			flat	47786.1	yes			flat	18279	yes			sphere	15011.8	yes
	sphere	19880	yes			dome	18872.2				flat	216720				flat	81135	yes			flat	124664	yes			flat	22764	yes			sphere	12252.8	yes
	sphere	5070				dome	36120.1				flat	92732				flat	158086	yes			flat	36115.3	yes			flat	4312	yes			sphere	15207.6	yes
	sphere	16321				dome	11545.8	yes			flat	218068				flat	73982	yes			flat	22688.2	yes			flat	14894	yes			sphere	18705.6	yes
	sphere	18543	yes			dome	97278	yes			flat	193204				flat	40870	yes			flat	16217.4	yes			flat	77028	yes			sphere	19007	yes
	sphere	36191				dome	39384	yes			flat	261324				flat	89647	yes			flat	49391.7				flat	22116				sphere	12531	yes
	sphere	19102	yes			dome	19202.8				flat	143928	yes			flat	47868	yes			flat	179781	yes			flat	11414	yes			sphere	6754	yes
	sphere	2185	yes			dome	30748.6				flat	308008				flat	74817	yes			flat	17934	yes			flat	18658	yes			sphere	9669	yes
	sphere	4119	yes			dome	20604.2				flat	133912				flat	168522	yes			flat	105710	yes			flat	94720	yes			sphere	10706	yes
						dome	42314.6				flat	707148				flat	24611	yes			flat	53423.6	yes			flat	46151	yes			sphere	10580	yes
Experiment 2	flat	164506									flat	143204				flat	75417				flat	46459	yes			flat	27956	yes			sphere	20538	yes
	flat	71913.9	yes			sphere	23136.1	yes			flat	151020				flat	22621	yes								flat	9079				sphere	5511	yes
	flat	62552.8	yes			sphere	11706.2	yes			flat	395752				flat	95284	yes			dome	20339	yes			flat	12577	yes			sphere	8935	yes
	flat	38097.2				sphere	11040.3	yes			flat	38516				flat	34338	yes			dome	6529				flat	39288				sphere	17646	yes
	flat	24236.1				sphere	13152.1	yes			flat	334912				flat	30977	yes			dome	12210				flat	31460				sphere	8373	yes
	flat	60205.6				sphere	17460.4	yes			flat	268040				flat	89246	yes			dome	13092	yes			flat	5358.33	yes			sphere	9570	yes
	flat	68200				sphere	6132.64	yes			flat	437896				flat	85162	yes			dome	14330	yes			flat	38052.1	yes			sphere	5191.41	yes
	flat	19436.1				sphere	10427	yes			flat	531660				flat	38203				dome	3988	yes			flat	27614.6	yes			sphere	6026.56	yes
	flat	35105.6	yes			sphere	11497.2	yes			flat	370236				flat	131205	yes			dome	7903	yes			flat	57763.9	yes			sphere	5909.38	yes
	flat	122667	yes			sphere	20559.7				flat	64176				flat	52216	yes			dome	5257	yes			flat	5065.97	yes			sphere	4894.92	yes
	flat	83733.3				sphere	18932.6	yes			flat	226468				flat	81641	yes			dome	17333				flat	101579	yes
	flat	12108.3				sphere	10648	yes			flat	202552				flat	323787	yes			dome	17028				flat	8500.69	yes		Experiment 2	flat	18314.6	yes
	flat	7097.22				sphere	11634	yes			flat	266096	yes			flat	90382	yes			dome	27574.3				flat	16047.9	yes			flat	4466.67	yes
	flat	16061.1	yes			sphere	7879	yes			flat	242268				flat	142758	yes			dome	28310.4				flat	9202.78	yes			flat	11444.4	yes
	flat	24938.9	yes			sphere	8383	yes			flat	55364				flat	31624	yes			dome	21246.5				flat	17041.7	yes			flat	5625.69	yes
	flat	17438.9	yes			sphere	10186.8				flat	172456				flat	33072	yes			dome	13184.7				flat	119491	yes			flat	21098.6	yes
	flat	70102.8	yes			sphere	18728.5	yes			flat	130316				flat	238619	yes			dome	18872.9	yes			flat	16768	yes			flat	1914.58	yes
	flat	7055.56	yes			sphere	7925.69	yes			flat	324180				flat	34420	yes			dome	27788.2	yes			flat	12326				flat	15136.1	yes
	flat	61740	yes								flat	232328				flat	22911	yes			dome	29337.5				flat	37813	yes			flat	7109.72	yes
	flat	2992			Experiment 2	flat	153384	yes			flat	208196				flat	263878	yes			dome	14813.2				flat	117733	yes			flat	29353.5	yes
	flat	64593				flat	154386	yes			flat	243772				flat	138270	yes			dome	12195.1				flat	35651	yes			flat	9490.28	yes
	flat	8104				flat	209974				flat	151400				flat	165913	yes			dome	9110.42				flat	124296	yes			flat	6440.97	yes
	flat	6325	yes			flat	206390				flat	93012				flat	119224				dome	18118.8				flat	22888	yes			flat	17693.8
	flat	33670	yes			flat	152917	yes			flat	72884	yes			flat	49577.1				dome	9968.06	yes			flat	92473	yes			flat	16277.8	yes
	flat	33653	yes			flat	219333	yes			flat	62052				flat	126612				dome	22902.8				flat	8664	yes			flat	9525	yes
	flat	15887	yes			flat	146029	yes			flat	108060				flat	125742	yes			dome	16026	yes			flat	19198	yes			flat	14151.4	yes
	flat	68232				flat	7390	yes			flat	41432				flat	67831.9				dome	14571	yes			flat	34121	yes			flat	2752.78	yes
	flat	13255.6				flat	46093				flat	87324				flat	19854.9				dome	16945	yes			flat	31547	yes			flat	8050	yes
	flat	71790.3				flat	34309				flat	569392				flat	33655.6	yes			dome	15777	yes			flat	67400	yes			flat	6711.11
	flat	18461.1				flat	48019				flat	208620				flat	2598.61	yes			dome	9926	yes			flat	98001	yes			flat	9236.81	yes
	flat	10841	yes			flat	12582				flat	246480				flat	59702.8				dome	15443	yes			flat	9862	yes			flat	9136.11	yes
	flat	81610	yes			flat	243060	yes			flat	254484				flat	48903.5				dome	16624				flat	47599	yes			flat	8974.31	yes
	flat	54542	yes			flat	15159	yes			flat	181348				flat	14295.1				dome	23149	yes			flat	33366	yes
	flat	81421	yes			flat	61457	yes			flat	67520				flat	15423.6				dome	7683				flat	35358	yes			dome	6333.33	yes
	flat	115742	yes			flat	65747	yes			flat	36046.5				flat	31998.6				dome	14891				flat	48058	yes			dome	7832.64	yes
	flat	94958	yes			flat	152728	yes			flat	44666.7				flat	77016				dome	21470	yes			flat	16218				dome	11031.2	yes
	flat	108925	yes			flat	24515				flat	23816				flat	31197.9				dome	11828	yes			flat	22691	yes			dome	13007.6	yes
	flat	134557	yes			flat	68123	yes			flat	19299.3				flat	89328.5	yes			dome	14220.1	yes			flat	102681	yes			dome	4898.61	yes
	flat	53125	yes			flat	19762				flat	96625.7				flat	107633				dome	20037.5	yes			flat	48976	yes			dome	16628.5	yes
	flat	20580	yes			flat	8714	yes			flat	49846.5				flat	53226.4				dome	8583.33	yes			flat	15800	yes			dome	8528.47	yes
	flat	11634	yes			flat	201503	yes			flat	69559				flat	61063.2				dome	8520.14	yes			flat	9725	yes			dome	13636.1	yes
	flat	69280				flat	99853				flat	41588.2				flat	35165.3				dome	5209.72	yes			flat	21183	yes			dome	7103.47	yes
	flat	13444	yes			flat	33291				flat	127563				flat	21217.4				dome	13466				flat	25928	yes			dome	6639.58	yes
	flat	4223	yes			flat	118425	yes			flat	90566	yes								dome	7951.39	yes								dome	5645.14	yes
	flat	6217	yes			flat	15397	yes			flat	52365.3				dome	16450	yes			dome	26662.5				dome	23809.7	yes			dome	5234.03	yes
	flat	80212				flat	142838	yes			flat	27881.2				dome	18338.9	yes								dome	10536.8				dome	7509.03
	flat	48582				flat	20913	yes			flat	28990.3				dome	25119.4				sphere	6929				dome	17861.1				dome	5787.5	yes
	flat	15843	yes			flat	7360	yes			flat	54811.1				dome	23169.4				sphere	2958.33				dome	27531.2				dome	8000	yes
	flat	15280	yes			flat	143871	yes			flat	68611.8				dome	18447.2				sphere	3056.94				dome	8277.08	yes			dome	17670.8	yes
	flat	10540	yes			flat	53507	yes			flat	23936.1				dome	22075				sphere	14201.4	yes			dome	7982.64				dome	6665.97	yes
	flat	52443	yes			flat	309593	yes			flat	24624.3				dome	5940.62				sphere	11288	yes			dome	11166
	flat	20255	yes			flat	95970	yes			flat	25311.1				dome	35986	yes			sphere	12107	yes			dome	29447.9	yes			sphere	9856.25	yes
	flat	24187	yes			flat	14448	yes			flat	53206.2	yes			dome	12507				sphere	10235	yes			dome	18571.5	yes			sphere	9318.06	yes
	flat	37822	yes			flat	57719	yes			flat	106244	yes			dome	7924	yes			sphere	12152	yes			dome	20669.4				sphere	5359.72	yes
	flat	48103.5	yes			flat	6807	yes			flat	52676.4				dome	10455	yes			sphere	15213	yes			dome	9306.94	yes			sphere	3621.88	yes
	flat	7433.33	yes			flat	100650				flat	49043.8				dome	21061	yes			sphere	8402.08	yes			dome	46306.9				sphere	9753.12	yes
	flat	38038.9				flat	295974	yes			flat	89717.4				dome	17598				sphere	16498.6	yes			dome	12375				sphere	26720.3	yes
	flat	12763.9	yes			flat	60994	yes			flat	58335.4				dome	17978				sphere	5488.19	yes			dome	20318.1	yes			sphere	20432.8	yes
	flat	13291				flat	57095	yes			flat	18010.4	yes			dome	38603	yes								dome	5159.03				sphere	7858.33	yes
	flat	75490	yes			flat	109977				flat	25371.5				dome	35580			Experiment 2	flat	161717	yes			dome	18184.7				sphere	6419.44	yes
	flat	10798	yes			flat	255987	yes			flat	27386.1	yes			dome	14350				flat	17654	yes			dome	20293.8				sphere	6977.78
	flat	38287				flat	115860	yes			flat	254806	yes			dome	14124	yes			flat	39904				dome	11101	yes
	flat	18641	yes			flat	108670	yes			flat	199167	yes			dome	7038	yes			flat	59829	yes			dome	70907	yes		Experiment 3	flat	8109.72	yes
	flat	49208	yes			flat	48561.1	yes			flat	233178				dome	14217	yes			flat	28251	yes			dome	36758	yes			flat	7640.97	yes
	flat	4635				flat	36514.6	yes			flat	74192.4	yes			dome	37609	yes			flat	112706	yes			dome	18216	yes			flat	18576	yes
						flat	56234.7	yes			flat	117231	yes			dome	13468				flat	117484	yes			dome	22873	yes			flat	18077	yes
	dome	37494.4				flat	37193.8	yes			flat	337097				dome	15559				flat	64684				dome	7601				flat	22944	yes
	dome	8116.67	yes			flat	110256	yes			flat	245844				dome	21368.1				flat	6816				dome	15292	yes			flat	8742	yes
	dome	17097.2				flat	41517.4	yes			flat	88760.4	yes			dome	11113.2	yes			flat	88195	yes			dome	17097	yes			flat	14920	yes
	dome	13800				flat	62340.3	yes			flat	24043.1	yes			dome	25626.4				flat	95308	yes			dome	18286.1	yes			flat	8250
	dome	19341.7	yes			flat	25051.4	yes			flat	189879				dome	21961.1				flat	35353	yes			dome	45056.2				flat	5505
	dome	19461.1				flat	19625	yes			flat	49577				dome	20537.5				flat	12062	yes			dome	12285				flat	17391	yes
	dome	17744.4	yes			flat	167778	yes			flat	98631				dome	10966				flat	76070.3	yes			dome	9247				flat	12324.3	yes
	dome	17611.1	yes			flat	41656.9	yes			flat	64626				dome	7811.81				flat	18725	yes			dome	9539	yes			flat	15651.4	yes
	dome	9555.56				flat	179672	yes			flat	363472									flat	81073.4	yes			dome	12209	yes			flat	16138.9	yes
	dome	8069.44				flat	120931	yes			flat	186650				sphere	8100	yes			flat	192984	yes			dome	39078	yes			flat	20916.7	yes
	dome	9716.67				flat	81101.4	yes			flat	223816				sphere	7678	yes			flat	150375	yes			dome	24599				flat	10891	yes
	dome	16233.3	yes			flat	61741.7	yes			flat	48367				sphere	10185	yes			flat	17171.9	yes								flat	8660.42	yes
	dome	13088.9	yes			flat	127014				flat	27681				sphere	12472	yes			flat	85928.1	yes			sphere	8156.25	yes			flat	10778.5	yes
	dome	17550				flat	16940				flat	49452				sphere	11572	yes			flat	84906.2	yes			sphere	7811.11
	dome	6908.33				flat	22326	yes			flat	328494				sphere	12648	yes			flat	24368.8	yes			sphere	12091	yes			dome	13732.6	yes
	dome	29232				flat	51484	yes			flat	36072				sphere	5964	yes			flat	16500	yes			sphere	11868.1				dome	33478.5	yes
	dome	31159	yes			flat	9917				flat	420889	yes			sphere	9045.83				flat	48805	yes			sphere	6506.25	yes			dome	41458.3
	dome	11549				flat	7315	yes			flat	119208									flat	127621	yes			sphere	4725	yes			dome	17438	yes
	dome	17219	yes			flat	20250	yes			flat	590937	yes		Experiment 2	flat	36155.6				flat	103298	yes			sphere	8813.19				dome	15023	yes
	dome	4845				flat	29910	yes			flat	78063	yes			flat	17195.8				flat	67526	yes			sphere	5522.22	yes			dome	22972	yes
	dome	25209	yes			flat	105997	yes			flat	138948				flat	39940.3	yes			flat	170622	yes			sphere	6992.36	yes			dome	26258	yes
	dome	42340	yes			flat	9696	yes			flat	42786				flat	55268.8				flat	28259				sphere	11431.2				dome	14629	yes
	dome	22673	yes			flat	35354				flat	119137	yes			flat	24142.4				flat	140388				sphere	19171.1				dome	23988	yes
	dome	23687	yes			flat	58592				flat	76394	yes			flat	14862.5				flat	20778	yes			sphere	7275.78	yes			dome	27923	yes
	dome	29119.4	yes			flat	15704				flat	685781				flat	55486.8	yes			flat	25945	yes			sphere	19573	yes			dome	13684	yes
	dome	16521.5	yes			flat	37027	yes			flat	488909				flat	16868.1	yes			flat	11796	yes			sphere	6910.94	yes			dome	13375
	dome	6556	yes								flat	54244				flat	22893.8	yes			flat	32240				sphere	3652.34	yes			dome	8807	yes
	dome	8317	yes			dome	8594				flat	77624	yes			flat	50207.6	yes			flat	89947	yes			sphere	8994	yes			dome	11802
	dome	20284	yes			dome	53640	yes			flat	225938				flat	56606.9	yes			flat	23803	yes			sphere	8704.17	yes			dome	12732	yes
	dome	7541	yes			dome	18767	yes			flat	146520				flat	19760.4				flat	53924	yes			sphere	5168.75	yes			dome	11067
	dome	13978	yes			dome	21462				flat	79906				flat	12081	yes			flat	119542	yes								dome	8998	yes
	dome	52682	yes			dome	75649				flat	31027	yes			flat	48192	yes			flat	104552	yes		Experiment 2	flat	22800	yes			dome	27002
	dome	3910	yes			dome	8787									flat	62107	yes			flat	95822				flat	15576.6				dome	13582	yes
	dome	11271	yes			dome	9016	yes			dome	18850	yes			flat	63127	yes			flat	101109				flat	43228.1	yes			dome	13596
	dome	13589				dome	8977	yes			dome	16375				flat	13989	yes			flat	55627	yes			flat	17418.8	yes			dome	15780	yes
	dome	18459				dome	6807	yes			dome	11881.2				flat	16484.4				flat	110292	yes			flat	9981.25	yes			dome	13993
	dome	23403				dome	27992	yes			dome	23364				flat	81278.1	yes			flat	71464	yes			flat	16290.6				dome	12332	yes
	dome	29876	yes			dome	15201	yes			dome	58872				flat	97726.6	yes			flat	120598	yes			flat	19532.8				dome	14756	yes
	dome	14149.3	yes			dome	12308	yes			dome	25340				flat	92990.6				flat	10083				flat	32801.6				dome	13409	yes
	dome	13548.6				dome	11804				dome	56786.8	yes			flat	170620				flat	78898	yes			flat	37521.9				dome	24203	yes
	dome	15109				dome	64981.9	yes			dome	16635.4				flat	14682.8	yes			flat	9851	yes			flat	68832.8				dome	17615.3	yes
	dome	21891	yes			dome	16263.2	yes			dome	9393.75				flat	125072	yes			flat	30003	yes			flat	75707.8	yes			dome	9868.06	yes
	dome	13530	yes			dome	28621	yes			dome	14982.6				flat	38462.5	yes			flat	39595	yes			flat	14845.3	yes			dome	27040.3
	dome	19474				dome	29873	yes			dome	10502.8				flat	59420.3	yes			flat	27994	yes			flat	15379.7	yes			dome	14269.4	yes
	dome	12282	yes			dome	16109	yes			dome	9881.94				flat	25539.1				flat	27791	yes			flat	24478.1	yes			dome	6855.56	yes
	dome	6151	yes			dome	11460				dome	27598.6				flat	57425	yes			flat	59958	yes			flat	159428	yes			dome	15260.4	yes
	dome	22465	yes			dome	18611				dome	49243.1				flat	122238	yes			flat	40958	yes			flat	33431.2				dome	17362.5	yes
	dome	29267	yes			dome	10986				dome	15596.5				flat	75378.1				flat	190930	yes			flat	10337.5	yes			dome	10713.2	yes
	dome	15317				dome	48541				dome	12338.9				flat	42182.8	yes			flat	51386				flat	7603.12	yes			dome	11268.1	yes
											dome	10380.6				flat	259095	yes			flat	63144	yes			flat	31284.4	yes			dome	8101.39	yes
	sphere	11558.3	yes			sphere	12912	yes			dome	20535.4	yes			flat	149509	yes			flat	41308				flat	27754.7	yes			dome	14718.8	yes
	sphere	13738.9				sphere	3882									flat	105595				flat	30784				flat	14951.6	yes			dome	10546.5	yes
	sphere	18202.8				sphere	7243				sphere	12648	yes			flat	136780	yes			flat	40740				flat	24156.2	yes			dome	4504.86	yes
	sphere	17038.9				sphere	4054				sphere	10020	yes			flat	84114.1	yes			flat	20735	yes			flat	21342.2	yes			dome	7219.44	yes
	sphere	6311.11				sphere	15718				sphere	10005	yes			flat	141688	yes			flat	23154				flat	19348.4	yes			dome	13316	yes
	sphere	15519.4				sphere	11246	yes			sphere	11550				flat	35162.5	yes			flat	33044	yes			flat	6060.94	yes			dome	10832.6
	sphere	18986.1	yes			sphere	17784				sphere	13286	yes			flat	94557.8	yes			flat	31838				flat	7557.81	yes			dome	20438.2
	sphere	21772.2	yes			sphere	9894	yes			sphere	7206	yes			flat	57487.5				flat	8556				flat	114645	yes			dome	12789.6
	sphere	14008.3				sphere	8852	yes			sphere	10272	yes			flat	20651.6				flat	38735				flat	36331.2	yes
	sphere	22908.3				sphere	7342	yes			sphere	12936	yes			flat	80846.9				flat	54145	yes			flat	13825	yes			sphere	10888.9	yes
	sphere	4733.33				sphere	12660	yes			sphere	9560				flat	65709.4	yes			flat	25529	yes			flat	87304.7	yes			sphere	7440.28	yes
	sphere	18516.7				sphere	11580	yes			sphere	15612				flat	11376.6	yes			flat	10110	yes			flat	25548.4	yes			sphere	9318.75	yes
	sphere	12033.3	yes			sphere	12766				sphere	15963.2				flat	52515.6				flat	23504				flat	8460.94	yes			sphere	16489	yes
	sphere	12744.4				sphere	19703				sphere	15596.5				flat	39501.6	yes			flat	12455				flat	8626.56	yes			sphere	16759	yes
	sphere	16080.6				sphere	4809	yes			sphere	14720.8	yes			flat	31862.5	yes			flat	65221	yes			flat	8775				sphere	10212	yes
	sphere	14597.2				sphere	7390	yes								flat	58217.2	yes			flat	16425				flat	5681.25	yes			sphere	17375	yes
	sphere	11652.8	yes			sphere	20158.3	yes		Experiment 2	flat	763711				flat	24996.9				flat	35821	yes			flat	19845	yes			sphere	17657	yes
	sphere	17433.3	yes			sphere	8297.22	yes			flat	36405.6				flat	40271.9				flat	133509	yes			flat	31895	yes			sphere	13464	yes
	sphere	9008.33	yes			sphere	9194.44	yes			flat	257572				flat	234164	yes			flat	67350				flat	39677				sphere	15618	yes
	sphere	8808.33	yes			sphere	6825				flat	133044				flat	108445				flat	101482	yes			flat	110218	yes			sphere	17462	yes
	sphere	8127.78				sphere	13983.3	yes			flat	102533				flat	114891	yes			flat	182267	yes			flat	56552	yes			sphere	6767	yes
	sphere	11433.3	yes			sphere	9058.33	yes			flat	167583				flat	198705				flat	54197				flat	78018	yes			sphere	8217	yes
	sphere	8927.78	yes			sphere	23047	yes			flat	368936				flat	66010.9	yes			flat	50446	yes			flat	24421	yes			sphere	18461	yes
	sphere	10808.3	yes			sphere	22792	yes			flat	20683.3				flat	194680	yes			flat	40655				flat	76153	yes			sphere	11363	yes
	sphere	11647.2	yes			sphere	15657	yes			flat	74686.1				flat	70161	yes			flat	156619				flat	12042	yes			sphere	11106	yes
	sphere	11908.3				sphere	26050	yes			flat	155822				flat	52328				flat	345394	yes			flat	8947	yes			sphere	7028	yes
	sphere	18441.7	yes			sphere	19331				flat	65319.4	yes			flat	69180	yes			flat	42102				flat	30010	yes			sphere	5234	yes
	sphere	6319.44	yes			sphere	26296	yes			flat	292497				flat	98978				flat	18128	yes			flat	73810.9	yes			sphere	7040	yes
	sphere	9092	yes			sphere	9263	yes			flat	80066.7				flat	147692	yes			flat	21597	yes			flat	98612.5	yes			sphere	8148	yes
	sphere	10641	yes			sphere	27364	yes			flat	40688.9				flat	71373	yes			flat	56217	yes			flat	42581.2	yes			sphere	11581	yes
	sphere	18187	yes			sphere	6496	yes			flat	211428				flat	86893				flat	40280	yes			flat	43498.4	yes			sphere	15696	yes
	sphere	12831	yes			sphere	15555	yes			flat	74019.4				flat	30340				flat	53206	yes			flat	8915.62	yes			sphere	29924
	sphere	15057	yes			sphere	4218	yes			flat	31897.2				flat	110268	yes			flat	73722				flat	5550	yes			sphere	19643.8	yes
	sphere	15749.3	yes			sphere	11445	yes			flat	505178				flat	100880	yes			flat	27175	yes			flat	28776.6	yes			sphere	20895.1	yes
	sphere	31245.8				sphere	20619				flat	31897.2				flat	229036	yes			flat	8696.88	yes			flat	79459.4				sphere	5191.67	yes
	sphere	11333.3									flat	39238.9				flat	60240	yes			flat	48642.2	yes			flat	43423.4	yes			sphere	11509.7	yes
	sphere	12133	yes								flat	98663.9				flat	218956	yes			flat	32104.7	yes			flat	33589.1	yes			sphere	13341	yes
	sphere	21836	yes								flat	98038.9				flat	58276				flat	20115.6	yes			flat	34150	yes			sphere	11131.2	yes
	sphere	19762	yes								flat	41938.9				flat	156984				flat	6262.5	yes			flat	14323.4	yes			sphere	6506.25	yes
	sphere	5664	yes								flat	105894	yes			flat	63160				flat	38135.9	yes			flat	6734.38	yes			sphere	7809.72	yes
	sphere	6012	yes								flat	24280.6				flat	33348				flat	15651.6	yes			flat	64145.3	yes			sphere	6086.11	yes
	sphere	15049	yes								flat	23888.9				flat	144400				flat	16735.9	yes			flat	26042.2	yes			sphere	21128.5	yes
	sphere	11582	yes								flat	47719.4				flat	18980				flat	45981.2	yes			flat	91353.1	yes			sphere	9229.17	yes
	sphere	16421	yes								flat	89630.6				flat	128240	yes			flat	26460.9	yes			flat	77785.9				sphere	7100.69	yes
	sphere	3741	yes								flat	56672.2				flat	153924	yes								flat	41772	yes			sphere	6770.83	yes
	sphere	11271	yes								flat	139469				flat	126132	yes			dome	11793	yes			flat	56900	yes			sphere	9063.89	yes
	sphere	11116									flat	112664				flat	20508	yes			dome	14534	yes			flat	22140	yes			sphere	8302.78	yes
	sphere	6064	yes								flat	175544				flat	52316	yes			dome	17396	yes			flat	33810	yes			sphere	8045.14	yes
	sphere	14682.6	yes								flat	93429.7				flat	67481.2	yes			dome	13591				flat	22534				sphere	9595.14	yes
	sphere	14553.5	yes								flat	28079.7				flat	90157.8				dome	53193.8	yes			flat	5327	yes			sphere	6243.06	yes
	sphere	14493.8	yes								flat	59629.7	yes			flat	98482.8	yes			dome	11717.2	yes			flat	4787	yes			sphere	6285.42	yes
	sphere	5606.25	yes								flat	22631.2				flat	49723.4				dome	7448.44				flat	4258	yes			sphere	2101.39	yes
	sphere	18429.2	yes								flat	246983				flat	133834	yes			dome	6409.38	yes			flat	10654	yes
	sphere	9806.94	yes								flat	145148				flat	100866	yes			dome	16826	yes			flat	16333	yes
	sphere	10731.9	yes								flat	129408				flat	41478.1	yes			dome	23780	yes			flat	36960.9	yes
	sphere	12150.7	yes								flat	150173	yes			flat	348761	yes			dome	36188	yes			flat	8406.25	yes
	sphere	12259	yes								flat	182883				flat	340658	yes			dome	16653				flat	55932.8	yes
	sphere	4872.92	yes								flat	60626.6				flat	119975				dome	17551	yes			flat	14351.6	yes
	sphere	12467	yes								flat	18415.6				flat	14709.4				dome	12459	yes			flat	187300	yes
	sphere	19405									flat	33185.9				flat	141653				dome	9604	yes			flat	185150	yes
	sphere	12539									flat	649861				flat	60912.5				dome	4418	yes
	sphere	6317	yes								flat	97976.6				flat	97929.7	yes			dome	19273				dome	14351.6	yes
	sphere	13927	yes								flat	554817	yes			flat	69562.5	yes			dome	10786	yes			dome	12506.2
	sphere	11833	yes								flat	354453	yes			flat	175183	yes			dome	8530	yes			dome	12240.6	yes
	sphere	22203									flat	396889				flat	82954.7	yes			dome	22995	yes			dome	10196.9	yes
	sphere	20749	yes								flat	204014				flat	28270.3	yes								dome	12428.1
	sphere	13575	yes								flat	168564				flat	258162	yes			sphere	11494	yes			dome	21031.2
	sphere	14992	yes								flat	96450				flat	50556.2	yes			sphere	6973.44	yes			dome	17225	yes
	sphere	4371	yes								flat	49913.9				flat	78298.4				sphere	12491	yes			dome	7828.12	yes
											flat	154144				flat	295153	yes			sphere	16351	yes			dome	12440.6	yes
											flat	87016.7				flat	122586				sphere	11927				dome	31001.6	yes
n		266									flat	36155.6				flat	47650				sphere	10288	yes			dome	11514.1	yes
											flat	86958.3				flat	43085.9				sphere	12598	yes			dome	31747	yes
											flat	213778				flat	31810.9	yes			sphere	17654	yes			dome	15979	yes
											flat	28583.3				flat	45190.6	yes			sphere	9423	yes			dome	11755	yes
											flat	582367				flat	54471.9	yes			sphere	6130	yes			dome	20468	yes
											flat	93606.2									sphere	5734.38	yes			dome	10523
											flat	244809				dome	7165.62	yes								dome	11668
											flat	159136				dome	40331.2									dome	5571.88	yes
											flat	192992				dome	13239.1	yes								dome	10345.3	yes
											flat	366766				dome	14253.1	yes								dome	16596.9
											flat	428195				dome	19137.5	yes								dome	6320.31	yes
											flat	94998.4				dome	24990.6									dome	14184.4	yes
											flat	232116				dome	8744									dome	9670.31	yes
											flat	306631				dome	12780	yes								dome	7709.38	yes
											flat	273288				dome	8512	yes								dome	21792.2	yes
											flat	369794				dome	9108	yes								dome	23578	yes
											flat	10487.5				dome	4173.44	yes								dome	5472	yes
											flat	25187.5	yes			dome	41639.1									dome	5518
											flat	122439				dome	33953.1	yes								dome	23018
											flat	109692				dome	5276.56	yes								dome	9325	yes
											flat	98244.4				dome	37059.4	yes								dome	5464
											flat	13847.2				dome	8487.5	yes								dome	10606	yes
											flat	614547				dome	11325									dome	6712	yes
											flat	49777.8				dome	11754.7	yes
											flat	53852.8				dome	12732.8									sphere	15737.5	yes
											flat	325558														sphere	19373.4	yes
											flat	63791.7				sphere	22784.4									sphere	15779.7	yes
											flat	273503				sphere	13789.1	yes								sphere	8671.88	yes
											flat	85955.6				sphere	15318.8									sphere	8581.25	yes
											flat	87958.3				sphere	5431.25	yes								sphere	17667.2
											flat	41955.6				sphere	14073.4									sphere	10090.6	yes
											flat	180567				sphere	12570.3									sphere	9256.25
											flat	57952.8				sphere	18525	yes								sphere	14967.2	yes
											flat	758261				sphere	13103.1	yes								sphere	27745.3	yes
											flat	245867				sphere	11668.8	yes								sphere	6026.56
											flat	120869				sphere	4968.75	yes								sphere	10010.9	yes
											flat	89508.3				sphere	6048.44									sphere	9368	yes
											flat	70247.2														sphere	15283	yes
											flat	140697														sphere	21531	yes
											flat	197006														sphere	18380	yes
											flat	54875														sphere	14528	yes
											flat	58325														sphere	28233	yes
											flat	21050														sphere	12026	yes
											flat	215711														sphere	10308	yes
											flat	311339														sphere	15183	yes
											flat	235097														sphere	15558
											flat	88166.7														sphere	11229	yes
											flat	245544														sphere	14064.1	yes
											flat	376236														sphere	19021.9	yes
											flat	144441														sphere	17021	yes
											flat	211000														sphere	4978	yes
											flat	295408														sphere	10710
											flat	346117
											flat	36632.8
											flat	76801.6
											flat	346717
											flat	206698
											flat	150256
											flat	192186
											flat	25401.6
											flat	118077
											flat	109528	yes
											flat	15607.8
											flat	84470.3	yes
											flat	230977
											flat	146428	yes
											flat	63517.2
											flat	90868.8
											flat	19887.5
											flat	49865.6	yes
											flat	87751.6
											flat	258488	yes
											flat	232148
											flat	101717
											flat	126227
											flat	144408	yes
											flat	109180
											flat	273428
											flat	29174	yes
											flat	188233
											flat	73268.8	yes
											flat	821898	yes
											flat	95226.6	yes
											flat	277433	yes
											flat	521378	yes
											flat	277208
											flat	126284
											flat	281116	yes
											flat	309434
											flat	129806
											flat	176580
											flat	124416
											flat	84600
											flat	454403	yes
											flat	125183
											flat	237334
											flat	262134
											flat	123948
											flat	138189
											flat	39762.5
											flat	147545	yes
											flat	393650
											flat	86789.1
											flat	48040.6
											dome	24802.8
											dome	47472.2
											dome	8351.56	yes
											dome	7804.69	yes
											dome	22487.5
											dome	11616
											dome	13548	yes
											sphere	8472.22
											sphere	13819.4	yes
											sphere	13951.6	yes
											sphere	14322.2
											sphere	17285.9
											sphere	12489
											sphere	12885
											sphere	3732.81	yes

## Sheet: Figure 4D
U2OS, average CCS area per cell (nm2)				HeLa, average CCS area per cell (nm2)				PtK2, average CCS area per cell (nm2)
Experiment 1	DMSO	CK-666		Experiment 1	DMSO	CK-666		Experiment 1	DMSO	CK-666
	0.519807	1.15512			0.570583	1.0048			0.340415	0.44749
	0.640037	0.716966			0.590225	0.7376			0.425244	0.626947
	0.96932	0.815404			0.548864	0.737489			0.374589	0.276367
	0.779343	0.771835			0.53645	1.10534			0.36007	0.27564
	0.70642	0.961667			0.609788	0.755904			0.394582	0.471676
	0.639257	0.778922			0.515893	0.869217			0.287312	0.454372
	0.484709	1.078			0.718208	1.26129			0.358574	0.37084
	0.702076	1.29161			0.756687	1.01391			0.306143	0.72064
	0.643906	1.21286			0.666195	0.971142			0.344901	0.397946
	0.6976	1.16701			0.585546	1.17591			0.312813	0.336699
	0.632432	1.27617			0.46884	0.632639			0.352961	0.3884
	0.615705	0.950968			0.505887	0.940956			0.238659	0.27895
	0.50181	0.782258							0.300151	0.515519
	0.667269	0.874605		Experiment 2	DMSO	CK-666			0.355344	0.341214
	0.698956	0.948875			0.715036	1.09156			0.341273	0.315096
	0.520063	0.864355			0.800179	1.58496			0.385807	0.28672
	0.588234	0.953493			0.721303	0.865648			0.379497	0.404948
	0.652001	0.918926			0.971212	1.39387			0.41247	0.560887
	0.593146	1.13338			1.09363	1.08373			0.368914	0.558226
		0.895481			1.17454	1.6784			0.322668	0.309204
		1.04681			0.77006	1.08176			0.420701	0.344127
		0.871517			0.687522	1.20112			0.313168	0.410513
		1.12709			0.869731	0.803288				0.364134
		0.797683				4.29206				0.368701
		0.701491								0.594619
		0.980941		Experiment 3	DMSO	CK-666				0.247797
		0.815409			0.574332	0.651612				0.294428
		0.824807			0.508294	1.00419				0.523213
		1.08267			0.511625	0.826352				0.660917
		1.07784			0.514335	0.74036				0.537056
		0.942328			0.733799	0.71339				0.305699
		0.923992			0.742578	0.760925				0.448083
		0.963178			0.754148	0.575333				0.276812
		0.919592			0.85771	0.912624				0.568212
		1.2114			0.689651	0.790069				0.412309
		1.25939			0.530483	1.14037
		1.10248				0.774124		Experiment 2	DMSO	CK-666
		1.15751				0.627203			0.732097	1.29642
		1.20288				0.819282			1.10547	0.765786
		1.08755				0.649469			0.991173	0.761211
									0.828917	1.17486
Experiment 2	DMSO	CK-666							0.856526	0.839096
	0.388157	0.967396							1.19698	2.62326
	0.444873	0.702126							0.693531	1.18741
	0.480175	0.684645							0.685459	1.44545
	0.669332	0.710222							0.599756	0.928185
	0.452985	0.948387							0.490422	1.00592
	0.508983	1.1448							0.615335	1.88132
	0.757651	0.85							0.709383	2.56897
	0.583321	1.03735							0.744944	1.0395
	0.546205	0.921927							0.86068	0.843246
	0.810746	1.38867							0.806135	1.47457
	0.562729	0.825873
	0.938534	0.67788
	0.601405	0.661152
		1.24931

## Sheet: Figure 4 (I-L)
U2OS: CCS lifetimes (DMSO)									U2OS: CCS lifetimes (CK-666)									HeLa: CCS lifetimes (DMSO)									HeLa: CCS lifetimes (CK-666)
sequence	Kymograph	lifetime (sec)	600 s only	average time per cell	number of all tracks	number of 600 s tracks	% of 600 s tracks		sequence	Kymograph	lifetime (sec)	600 s only	average time per cell	number of all tracks	number of 600 s tracks	% of 600 s tracks		sequence	Kymograph	lifetime (sec)	600 s only	average time per cell	number of all tracks	number of 600 s tracks	% of 600 s tracks		sequence	Kymograph	lifetime (sec)	600 s only	average time per cell	number of all tracks	number of 600 s tracks	% of 600 s tracks
sequence 1	Reslice1 of sequence 1	75.93							sequence1	Reslice1 of sequence1	600	600						sequence1	Reslice1 of sequence1	600	600						sequence1	Reslice1 of sequence1	94.76
		161.91									600	600								555.34									49.58
		34.51									329.83									81.59									74.05
		61.5									600	600								55.44									31.38
		38.28									422.11									372.33									205.21
		89.11									589.84									128.21									133.04
		16.94									570.51									65.52									600	600
		197.05								Reslice2 of sequence1	355.4									395.64									215.88
		242.86									93.53									194.36									171.32
		207.09									600	600								240.03									95.39
		148.1									600	600								286.02									156.26
		21.34									600	600								99.54								Reslice2 of sequence1	289.93
		251.02									600	600								588.11									267.33
		327.58									600	600								288.22									197.68
		301.22									600	600								78.75								Reslice3 of sequence1	30.9
		214.62								Reslice3 of sequence1	266.24									76.23									276.75
		38.28									327.34									35.28									318.94
		38.28									600	600								240.66									600	600
		238.47								Reslice4 of sequence1	39.28									588.11									59.62
		124.25									600	600								588.74									154.38
		43.3									600	600								90.72									245.37
		67.15									600	600								129.15								Reslice4 of sequence1	45.81
		48.32									600	600								64.89									86.6
		96.64									600	600							Reslice2 of sequence1	117.81									170.69
		53.34									600	600								52.92									37.03
		140.57									600	600								43.47									510.2
		151.24								Reslice5 of sequence1	600	600								588.74									600	600
		126.76									600	600								571.1									79.7
		40.93									600	600								588.11								Reslice5 of sequence1	505.8
		61.5									600	600								27.72									75.93
		91.62								Reslice6 of sequence1	600	600								119.7									384.69
		174.46									600	600								351.54									83.46
		119.86									582.34									588.11									65.27
		158.77									574.24									588.74									600	600
	Reslice2 of sequence 1	236.58									600	600								588.74									600	600
		114.84									600	600								588.11									359.59
		94.13									577.98									588.74								Reslice6 of sequence1	600	600
		146.22									600	600								107.1									423.6
		28.87								Reslice7 of sequence1	600	600								63									160.17
		42.05									542.44									588.11									269.22
		56.48									40.53									586.84									600	600
		114.84								Reslice8 of sequence1	600	600								588.74									600	600
		65.26									600	600								105.84									182.62
		62.13									344.79									44.1									140.57
		56.63									54.87									40.95									224.66
		36.4									30.55									130.41									395.98
		32.63									34.29									114.98								Reslice7 of sequence1	176.34
		35.77									515									192.15									411.82
		82.21								Reslice9 of sequence1	600	600								189.63									600	600
		200.19									74.82								Reslice3 of sequence1	588.74									230.31
		76.56									600	600								45.99									55.22
		87.86									600	600								210.73									86.75
		145.59									600	600								588.74									47.07
		59.62									230.69									113.71									46.44
		536.55									129.06									29.61									351.42
		134.92									404.02									110.25									600	600
		140.57								Reslice10 of sequence1	600	600								71.19									93.65
		151.24									600	600								54.81									128.02
		269.84									600	600	486.944	59	36	61.0169				56.07									600	600
		91.62							sequence2	Reslice1 of sequence2	600	600								303.66									127.39
		61.5									600	600								93.24								Reslice8 of sequence1	71.82
		174.46								Reslice2 of sequence2	600	600								66.15									103.95
		47.69									600	600								100.49									63.63
		84.09									600	600								119.7									101.43
		58.99									600	600								189.63									600	600
		78.44								Reslice3 of sequence2	544.2									115.92									600	600
		14.43									600	600								59.85									600	600
		40.16									600	600								588.11									27.09
		75.31								Reslice4 of sequence2	600	600								102.69									280.98
	Reslice3 of sequence1	87.23									600	600								37.17									241.29
		98.53									600	600								543.06									109.31
		115.47								Reslice5 of sequence2	600	600								95.76									600	600
		468.78									225.81									47.57								Reslice9 of sequence1	262.71
		62.75									600	600								20.79									196.56
		79.7								Reslice6 of sequence2	600	600								588.74									278.46
		22.59									600	600								588.11									142.38
		239.1									600	600								100.8									600	600
		82.21									530.43									313.11									600	600
		58.99									600	600								70.88									600	600
		38.28								Reslice7 of sequence2	39.41									588.74								Reslice10 of sequence1	600	600
		101.66									600	600								571.73									140.57
		322.56									600	600								587.47									89.11
		600	600								600	600								531.09									600	600
		29.49									600	600								588.11								Reslice11 of sequence1	53.34
		168.18									445.36									135.45									41.42
		74.05									216.43									586.84									600	600
		37.65									578.6									318.15									600	600
		75.31								Reslice8 of sequence2	527.93									347.44									600	600
		42.67									600	600								47.88								Reslice12 of sequence1	38.91
		66.52									600	600								560.07									194.54
		600	600								600	600								588.11									107.31
		47.07									600	600							Reslice4 of sequence1	189.31									275.01
		559.77									600	600								588.74									70.28
		22.59									402.2									130.41									343.42
		271.1									600	600								588.74									169.44		276.071	95	23	24.2105
		136.18								Reslice9 of sequence2	502.91									40.95							sequence2	Reslice1 of sequence2	260.42
		65.89									88.82									61.74									600	600
		203.95									600	600								74.66									425.97
		368.37									600	600								85.68									49.62
		108.57									492.9									73.39									600	600
	Reslice4 of sequence1	72.17									563.59									41.58									600	600
		46.44									600	600								212.31									600	600
		53.97								Reslice10 of sequence2	600	600								588.11									600	600
		46.44									600	600								206.64									600	600
		31.38									600	600								154.35									600	600
		248.51									53.79									225.54									600	600
		289.3									600	600								93.87								Reslice2 of sequence2	114.47
		582.36								Reslice11 of sequence2	244.58									96.71									96.33
		234.7									600	600								80.01									600	600
		26.36									600	600								69.3									600	600
		109.82									600	600								588.74									255.21
		63.38								Reslice12 of sequence2	600	600								81.9									600	600
		115.47									600	600								524.48									137.61
		32.63									600	600	510.409	55	40	72.7273				123.16									600	600
		419.2							sequence3	Reslice1 of sequence3	600	600								417.37									600	600
		92.25								Reslice2 of sequence3	600	600								588.11									276.48
		94.13								Reslice3 of sequence3	237.27									78.12									600	600
		72.8									600	600								115.92									600	600
		63.38									600	600								86.94									600	600
		35.77									600	600								110.25								Reslice3 of sequence2	150.75
		132.41								Reslice4 of sequence3	600	600								61.74									317.14
		35.77									600	600								138.6									332.78
		26.36									600	600								43.47									180.78
		81.58									600	600								87.57									89.45
		134.29									600	600								165.06									121.98
		193.91									600	600								406.03									600	600
		104.8								Reslice5 of sequence3	600	600								588.11									600	600
		70.91									553.83									588.74									600	600
		43.3									546.39									77.49									600	600
		99.78									600	600								42.84									600	600
		66.52									148.06								Reslice5 of sequence1	49.7									600	600
		93.5									600	600								355.29								Reslice4 of sequence2	600	600
		168.18									600	600								72.41									248.33
		35.77									100.98									81.61									153.25
		32									600	600								184.7									223.94
		64.01									159.21									72.41									600	600
		89.11									600	600								588.12									600	600
		72.8								Reslice6 of sequence3	600	600								65.04									600	600
		53.34									600	600								72.41									600	600
		53.34									564.98									79.77									600	600
	Reslice5 of sequence1	126.76									600	600								588.74								Reslice5 of sequence2	299.88
		57.73									600	600								586.89									244.44
		106.06									600	600								588.74									302.72
		64.01									84.25									169.97									600	600
		80.33								Reslice7 of sequence3	27.88									73.63									600	600
		42.05									600	600								157.09									600	600
		47.07									600	600								44.18									275.94
		33.26									600	600								44.18								Reslice6 of sequence2	600	600
		37.03									600	600								94.5									141.99
		600	600								283.73									41.73									439.32
		600	600								600	600								588.74									462.88
		57.11									600	600								168.13									600	600
		251.65									600	600								305.24								Reslice7 of sequence2	600	600
		141.83									137.53									588.12									600	600
		23.99								Reslice8 of sequence3	578.3									114.13								Reslice8 of sequence2	135.74
		184.5									66.29									60.13									492.91
		77.19									315.94									38.66									600	600
		173.83									600	600								293.92									600	600
		89.11									600	600								200.31									600	600
		257.29									109.65									121.5									64.43
		90.37									600	600								588.74									198.92
		311.26									93.54									80.38									69.43
		163.79								Reslice9 of sequence3	266.38									120.27									208.5
		76.56									600	600								71.79								Reslice9 of sequence2	600	600
		88.48									96.64									86.52									600	600
		90.99									600	600								157.7									352.17
		149.36									600	600								214.77									305.55
		138.06								Reslice10 of sequence3	600	600								68.11									285.39
		24.47									600	600								49.36									418.95
		23.85									600	600								586.28									69.3
		40.79									600	600								155.86									89.46
		25.73									600	600								57.68									600	600
		135.55									600	600								561.12									600	600
		43.93								Reslice11 of sequence3	600	600								155.25									61.74
		109.82									600	600								169.36									600	600
		161.28									600	600	496.304	62	44	70.9677				588.12									600	600
		84.09							sequence4	Reslice1 of sequence4	600	600							Reslice6 of sequence1	588.12									600	600
		80.33									600	600								325.22									600	600
		56.48									600	600								222.74									600	600
		127.39									600	600								556.55									134.19
		111.7									600	600								587.51								Reslice10 of sequence2	30.02
		74.05									600	600								71.79									600	600
		600	600							Reslice2 of sequence4	271.96									98.45									600	600
		94.13									600	600								275.94									600	600
		396.61									600	600								93.87									153.88
		86.6									600	600								588.74									600	600
		425.48									177.18									192.78									600	600
		58.36									600	600								168.21									600	600
		75.93									600	600								587.47									600	600
		32									600	600								366.66									600	600
		100.41									47.08									588.11									600	600
		107.31									600	600								340.51									83.82
	Reslice6 of sequence1	83.46								Reslice3 of sequence4	520.99									586.84									67.56
		36.4									35.93									588.74									174.52
		38.91									253.99									588.11								Reslice11 of sequence2	600	600
		92.88									600	600								89.46									600	600
		168.18									600	600								88.2									600	600
		142.45									58.85									261.45									600	600
		32								Reslice4 of sequence4	600	600								177.97									600	600
		50.2									600	600								92.61									600	600
		63.38									600	600								103.95									600	600
		52.71									600	600								588.11									101.96		438.319	107	63	58.8785
		268.59									352.17									544.95							sequence3	Reslice1 of sequence3	600	600
		49.71									600	600								262.08									600	600
		51.46									526.68									588.11									600	600
		404.14									600	600								231.21									435.33
		80.33								Reslice5 of sequence4	600	600								588.74								Reslice2 of sequence3	600	600
		76.07									546.21									243.18									600	600
		88.48									600	600								66.15									600	600
		227.17									288.22									67.41									600	600
		304.99									387.13									85.99									600	600
		87.86									505.89									119.7									600	600
		93.5									600	600								152.46									600	600
		106.06									575.82									78.75									600	600
		156.89									600	600								115.92									600	600
		37.79									600	600								66.15									532.61
		600	600							Reslice6 of sequence4	600	600								54.81								Reslice3 of sequence3	600	600
		39.54									600	600							Reslice7 of sequence1	222.39									541.94
		122.37									318.15									322.25									600	600
		181.36									600	600								586.22									600	600
		86.6									149.31									587.47									600	600
		74.05									600	600								56.7									600	600
		103.55									600	600								69.3									600	600
		139.94									600	600								189.63									600	600
		81.58									600	600								562.27									600	600
		106.06									600	600								380.21									241.76
		106.06								Reslice7 of sequence4	561.96									569.83									172.77
		168.81									180.18									450.13									91.03
		230.94									575.82									64.26								Reslice4 of sequence3	308.26
		176.97									551.88									588.11									26.1
		133.04									600	600								588.74									316.34
		74.68									600	600								195.93									160.97
		71.54									276.25									380.21									126.16
		84.72									133.56									530.46									600	600
		47.07									303.03									395.64									600	600
	Reslice7 of sequence1	141.2								Reslice8 of sequence4	323.19									588.11									600	600
		132.41									600	600								60.48									600	600
		52.09									600	600								91.35									334.36
		332.6									600	600								73.71									600	600
		55.22									69.93									53.86									600	600
		121.74									600	600								586.22									574.25
		42.05									600	600								473.13									600	600
		144.34									223.65									101.74								Reslice5 of sequence3	600	600
		80.95									600	600								578.02									600	600
		152.49									600	600								183.33									81.9
		97.9									83.16									104.58									400.68
		128.02									84.42									122.85		267.301	247	1	0.404858				51.66
		60.87									136.08							sequence2	Reslice1 of sequence2	76.23									26.46
		36.4									73.08									103.95									208.53
		71.54									600	600								183.33									143.01
		41.42									600	600								600	600								77.81
		38.91								Reslice9 of sequence4	600	600								536.13									600	600
		60.87									600	600								172.94									600	600
		440.54									427.14									306.81									34.02
		24.47									600	600								489.19									600	600
		43.93									600	600								600	600								600	600
		50.2									600	600								40.95									600	600
		600	600								600	600								533.92									600	600
		84.72									600	600								135.45								Reslice6 of sequence3	600	600
		378.41								Reslice10 of sequence4	600	600								66.78									600	600
		146.85									569.52									74.34									600	600
		194.54									600	600								80.64									148.05
		63.38									600	600								462.73									600	600
		58.99									600	600								583.06									55.44
		43.93									523.53									600	600								600	600
		118.61									600	600								600	600								234.36
		26.98									600	600								82.53									600	600
		98.53								Reslice11 of sequence4	600	600								97.02									600	600
		47.07									600	600								278.46									600	600
		106.68									600	600								125.68									600	600
		45.18									600	600								76.23									600	600
		37.65		127.334	272	7	2.57353				576.45									224.28									600	600
											600	600								295.15									600	600
sequence 2	Reslice1 of sequence2	176.97									600	600								66.78									600	600
		36.4									66.78									127.89									600	600
		105.43									78.12									393.44									600	600
		145.59									286.33									590									600	600
		195.79									600	600								229.32									120.96
		134.92									600	600								204.75									600	600
		111.08									600	600								600	600							Reslice7 of sequence3	600	600
		150.61								Reslice12 of sequence4	600	600								150.57									600	600
		21.96									600	600								128.83									600	600
		209.6									600	600								249.48									600	600
		252.27									600	600								214.83									600	600
		134.92									600	600								114.66									546.92
		215.88									600	600								226.17									87.63
		296.2									244.75									105.84									132.38
		213.99									600	600								99.22									114.98
		36.4									600	600								288.22									72.09
		32									600	600								454.23									600	600
		237.84									600	600								168.84									600	600
		123.63									600	600	501.417	116	78	67.2414				412.34									600	600
		45.81							sequence5	Reslice1 of sequence5	600	600							Reslice2 of sequence2	68.67								Reslice8 of sequence3	600	600
		101.03									600	600								85.05									119.07
		50.83									565.74									95.13									444.15
		133.04									554.4									287.28									600	600
		153.12									600	600								51.66									600	600
		119.86									600	600								90.09									600	600
		40.16								Reslice2 of sequence5	600	600								62.05									600	600
		119.23									41.58									195.3									600	600
		144.34									600	600								204.12									80.64
		59.62									31.5									286.33								Reslice9 of sequence3	600	600
		104.17									600	600								468.09									600	600
		57.11									600	600								190.89									158.76
		70.28								Reslice3 of sequence5	586.22									134.19									600	600
		62.13									88.83									315									518.49
	Reslice2 of sequence2	34.51									600	600								288.86									168.84
		163.16									600	600								110.25									600	600
		249.13								Reslice4 of sequence5	472.18									37.8									231.84
		308.75									197.19									99.54									83.16
		62.75									62.37									96.39									600	600
		600	600								30.87									560.7									514.71
		92.25									600	600								85.05									600	600
		462.5									206.01									109.62									600	600
		315.65								Reslice5 of sequence5	600	600								99.54									171.36
		262.94									45.99									120.33								Reslice10 of sequence3	600	600
		62.75								Reslice6 of sequence5	600	600								233.73									95.71
		71.54									303.66									182.38									600	600
		81.58								Reslice7 of sequence5	600	600								42.84									600	600
		110.45									538.02									423.99									509.62
		103.54									600	600								47.88									600	600
		100.41									600	600								175.14									600	600
		92.25									600	600								302.4									600	600
		66.52									25.83									194.67									450.58
		89.74								Reslice8 of sequence5	600	600								372.96									257.3
		133.04									600	600								366.66									600	600
		333.23								Reslice9 of sequence5	600	600								198.45									600	600
		21.34									600	600							Reslice3 of sequence2	121.59								Reslice11 of sequence3	600	600
		53.34								Reslice10 of sequence5	91.35									43.47									162.54
		131.78									45.99									392.8									80.01
		222.78									59.85									86.31									38.43
		360.21									96.39									59.85									173.25
		104.8									600	600								68.04									305.55
		107.94									600	600								248.85									256.73
		311.89									600	600								116.55									600	600
		156.89									476.91									162.54								Reslice12 of sequence3	303.66
		81.72								Reslice11 of sequence5	600	600								135.45									600	600
		30.12									600	600								129.47									51.03
		108.57									107.73									65.52									158.45
		55.85									600	600								87.57									165.06
		104.17									600	600								168.84									258.93
		37.65									600	600								178.29									423.99
		41.42									600	600								146.16									162.86
		107.94									548.1									76.23									245.7
		83.46								Reslice12 of sequence5	236.88									107.73									340.52
		87.86									600	600								62.05								Reslice13 of sequence3	600	600
		42.05									87.57									48.2									600	600
		111.7									142.38									68.04									600	600
		114.84									600	600	435.852	57	32	56.1404				146.79									568.89
		188.26																		146.79								Reslice14 of sequence3	600	600
		65.89																		87.57									600	600
	Reslice3 of sequence2	418.57								count	349	230								150.25									180.18
		151.24								average	492.738					65.6187				477.54									76.23
		61.5								stdev	189.791					6.94248				600	600								600	600
		89.11																		110.25									100.8
		600	600																	124.11									600	600
		94.76																		67.41									497.7
		57.11																		202.23									289.8
		88.48																		173.25									600	600
		600	600																	397.84									490.77
		73.42																		102.06								Reslice15 of sequence3	600	600
		600	600																	59.53									600	600
		62.13																		73.08									60.48
		99.78																		144.27									600	600
		535.3																		341.14									600	600
		600	600																	58.59									157.5
		600	600																	572.04									200.66
		45.81																		57.33									600	600
		95.39																		47.57									600	600
		115.47																		137.97									600	600	448.528	168	99	58.9286
		151.24																		178.92							sequence4	Reslice1 of sequence4	600	600
		122.37																		100.17									600	600
		52.71																		54.18									143.01
		111.08																		74.34									136.71
		112.96																		74.97									201.92
		65.89																		80.64									600	600
		117.98																		126									600	600
		70.29																		124.11									302.4
		92.25																		132.61								Reslice2 of sequence4	600	600
		57.73																		122.85									600	600
		161.28																		89.46								Reslice3 of sequence4	584.75
		48.32																		77.49									542.41
		131.16																		194.98									194.51
		40.16																		68.36									600	600
		23.22																		99.22								Reslice4 of sequence4	600	600
		85.35																		84.42									39.27
		114.21																		102.69									43.56
		136.81																		50.71									600	600
		123.63																		282.24									277.96
		56.48																		240.03									600	600
		82.84																		102.06									600	600
		326.33																	Reslice4 of sequence2	564.16									385.33
		55.22																		52.29									600	600
		83.46																		125.05								Reslice5 of sequence4	600	600
		68.4																		182.7									600	600
		43.3																		109.62									600	600
		137.43																		56.7									600	600
		106.83																		600	600							Reslice6 of sequence4	600	600
		67.78																		193.41									209.16
		40.79																		600	600								233.73
	Reslice4 of sequence2	419.2																		198.45									600	600
		163.16																		316.57									600	600
		116.1																		600	600								600	600
		72.17																		80.01									515.97
		95.39																		35.28									600	600
		67.77																		99.54								Reslice7 of sequence4	292.08
		37.65																		52.92									600	600
		64.64																		66.78									61.36
		84.09																		81.27									600	600
		291.18																		115.92									600	600
		237.21																		78.75									600	600
		142.45																		46.93									29.45
		94.76																		600	600								51.54
		35.77																		94.5									304.36
		600	600																	126									131.31
		600	600																	213.57								Reslice8 of sequence4	600	600
		261.69																		84.42									600	600
		315.03																		151.2									600	600
		222.15																		317.52									600	600
		302.48																		346.5									267.53
		600	600																	93.87									600	600
		600	600																	369.81									471.24
		166.93																		160.65									584.14
		68.4																		143.64									600	600
		80.95																		104.58								Reslice9 of sequence4	600	600
		409.31																		134.19									600	600
		600	600																	71.82									600	600
		600	600																	53.55									600	600
		79.07																		57.96									600	600
		82.21																		119.07									152.17
		600	600																	83.16									600	600
		169.44																		69.3									600	600
		50.83																		189.63									600	600
		40.16																		307.44									600	600
		52.09																		600	600								34.97
		144.96																		146.79									188.37
		588.01																		447.3									47.25
		600	600																	381.46									600	600
		74.68																		528.25									600	600
		224.66																		101.43								Reslice10 ofsequence4	600	600
		55.85																		149.94									600	600
		211.48																		106.47									294.84
		92.88																		76.55									600	600
	Reslice5 of sequence2	600	600																	284.13									600	600
		476.94																		82.53									600	600
		576.09																		146.47									600	600
		600	600																	146.16									323.82
		86.6																		121.59									600	600
		588.64																		76.23									600	600
		600	600																	51.66									43.47
		107.94																		103.32									600	600
		150.61																		114.66									142.38
		28.24																	Reslice5 of sequence2	68.15									600	600
		249.76																		92.93									600	600
		188.89																		342.59								Reslice11 of sequence4	600	600
		600	600																	138.44									349.13
		109.82																		118.33									600	600
		76.56																		72.48									600	600
		185.75																		97.88									600	600
		600	600																	30.98									600	600
		151.87																		600	600								600	600
		397.24																		600	600								600	600
		353.31																		52.66								Reslice12 of sequence4	600	600
		30.75																		130.72									600	600
		101.66																		600	600								600	600
		110.45																		169.13									600	600
		31.38																		96.02									600	600
		45.18																		82.69									600	600
		28.24																		264.53									600	600
		58.36																		313.77								Reslice13 of sequence4	46.63
		109.82																		600	600								600	600
		155.63																		600	600								600	600
		248.51																		50.8									600	600
		92.88																		57									600	600
		126.76																		89.83								Reslice14 of sequence4	79.15
		119.23																		93.55									600	600
		175.71																		113.99									600	600
		61.5																		131.34								Reslice15 of sequence4	600	600
	Reslice6 of sequence2	343.27																		600	600								173.65
		42.67																		61.33									600	600
		126.14																		166.03									357.72
		47.69																		178.42									600	600	480.69	112	76	67.8571
		37.65																		58.23							sequence5	Reslice1 of sequence5	600	600
		136.18																		44.6									600	600
		68.4																		86.11									600	600
		248.51																		514.2									600	600
		411.67																		83.63								Reslice2 of sequence5	200.72
		131.16																		377.28									385.33
		408.53																		97.88									600	600
		65.27																		166.65									600	600
		101.04																		127									70
		28.24																		87.35									151.16
		69.03																		88.59									55.13
		57.73																		78.06									105.93
		64.01																		110.89									248.11
		53.34																		124.52									600	600
		63.38																		65.05								Reslice3 of sequence5	600	600
		53.34																		104.08									600	600
		63.38																		120.81									600	600
		120.49																	Reslice6 of sequence2	600	600								600	600
		92.88																		600	600								600	600
		55.85																		600	600								36.55
		75.93																		150.57								Reslice4 of sequence5	270.72
		106.06																		118.76									600	600
		32.78																		332.01									600	600
		94.76																		301.14									161.69
		38.28		172.537	234	19	8.11966													163.48									45.22
sequence3	Reslice1 of sequence3	600	600																	468.4									278.77
		66.11																		392.49									62.57
		323.61																		560.38								Reslice5 of sequence5	600	600
		290.24																		227.43									40.27
		52.89																		309.01									130.72
		600	600																	83.79									236.65
		461.49																		600	600								71.54
		51.63																		125.37									402.68
		52.26																		324.76									78.06
		39.66																		362.56									113.37
		67.37																		600	600								53.9
		88.14																		566.68									600	600
		104.51																		600	600							Reslice6 of sequence5	201.34
		108.92																		173.25									239.13
		159.29																		177.97									600	600
		237.36																		74.34									600	600
		132.29																		57.33									600	600
		232.32																		391.23									157.98
		61.07																		64.89									266.39
		73.03																		148.68									133.82
		88.77																		271.53									600	600
		86.88																		177.97									600	600
		125.29																		95.76									600	600
		327.39																		54.18									600	600
		91.92																		71.19									600	600
		103.25																		88.83								Reslice7 of sequence5	319.67
		89.4																		68.67		205.612	287	23	8.01394				600	600
		69.88																sequence4	Reslice1 of sequence4	461.29									140.01
	Reslice2 of sequence3	600	600																	46.38									205.68
		600	600																	66.08									92.31
		600	600																	85.78									600	600
		128.44																		104.2								Reslice8 of sequence5	55.75
		600	600																	108.02									116.46
		600	600																	181.72									600	600
		600	600																	100.39									96.64
		123.4																		139.15									314.7
		56.03																		246.53									114.61
		93.18																		376.15									600	600
		175.66																		83.24									433.65
		58.55																		94.67									600	600
		33.37																		78.15								Reslice9 of sequence5	600	600
		95.07																		205.87									600	600
		404.83																		339.93									428.69
		600	600																	80.06									600	600
		600	600																	124.09									600	600
		332.42																		92.77								Reslice10 of sequence5	600	600
		47.85																		53.37									55.13
		84.99																		182.36									52.66
		52.26																		179.81									600	600
		224.76																		93.4									96.64
		600	600																	100.39									46.46
		134.1																		90.23									418.78
		302.83																		215.4									40.89
		83.11																		90.86									386.56
		217.21																		81.97									397.1
		66.11																		73.71									171.6
		96.33																		600	600								58.23
	Reslice3 of sequence3	75.55																		600	600								600	600
		25.18																		383.14									600	600
		118.36																		143.15									600	600
		51																		219.21									600	600
		118.99																		104.84								Reslice11 of sequence5	600	600
		118.99																		144.23									148.06
		57.29																		150.14									76.2
		600	600																	92.13									600	600
		127.18																		128.98									600	600
		74.92																		64.17								Reslice12 of sequence5	210.01
		157.4																		293.55									293.02
		49.11																		68.62									150.54
		161.18																	Reslice2 of sequence4	116.91									207.53
		600	600																	296.28									286.21
		600	600																	130.25									271.03
		414.9																		600	600								161.69
		152.36																		54.64									384.09
		338.09																		117.55									578.3
		600	600																	294.82								Reslice13 of sequence5	297.98
	Reslice4 of sequence3	59.81																		243.54									79.3
		121.51																		110.56									600	600
		56.03																		61.63									73.72
		212.8																		45.11									124.52
		227.28																		74.98									336.39
		600	600																	57.18									100.98
		78.07																		126.44									55.13
		85.62																		80.25									600	600
		600	600																	477.81								Reslice14 of sequence5	600	600
		600	600																	89.59									364.26		355.306	111	45	40.5405
		30.85																		600	600						sequence6	Reslice1 of sequence6	108.06
		86.25																		86.6									600	600
		529.48																		600	600								600	600
		243.02																		48.92								Reslice2 of sequence6	600	600
		56.03																		146.77								Reslice3 of sequence6	80.28
		215.95																		217.3									267.38
		600	600																	157.13									600	600
		236.1																		92.95								Reslice4 of sequence6	600	600
		600	600																	600	600								276.66
		130.95																		207.14									148.21
		131.58																		141.06									600	600
		288.35																		85.14									600	600
		401.05																		75.61								Reslice5 of sequence6	124.74
		164.95																		159.48									600	600
		68																		122.82								Reslice6 of sequence6	98.19
		124.03																		67.35									59.28
		60.44																		87.05									153.77
		88.77																		131.53									600	600
		127.81																		61.63								Reslice7 of sequence6	600	600
		86.88																		128.35									600	600
		70.51																		57.18									600	600
	Reslice5 of sequence3	18.89																		46.38									600	600
		32.74																		62.27									249.48
		19.52																		131.53									177.55
		101.36																		308.16								Reslice8 of sequence6	156.23
		88.14																		109.29									122.27
		43.44																		53.37									96.33
		212.8																		102.49									600	600
		282.69																		600	600								581.4
		83.11																	Reslice3 of sequence4	132.16									600	600
		217.84																		39.39									600	600
		247.43																		130.89									600	600
		83.74																		41.93								Reslice9 of sequence6	600	600
		34																		109.29									600	600
		129.7																		204.59									600	600
		196.51																		56.55									600	600
		58.55																		88.32									600	600
		28.96																		93.4									90.77
		39.66																		26.69									600	600
		68.63																		21.6								Reslice10 of sequence6	221.07
		51																		84.51									353.54
		91.92																		111.83									152.53
		196.43																		151.86									163.64
		123.4																		37.69									600	600
		266.32																		244.62								Reslice1 of sequence6	81.51
		261.91																		43.84									600	600
		282.06																		125.17									600	600
		600	600																	107.38									600	600
		600	600																	134.7									413.73
		117.1																		76.25									126.59		410.064	50	27	54
		171.88																		48.92
		457.79																		39.39								count	643	333
		346.27																		32.4								average	407.868		401.496			50.7359
		103.88																		37.05								stdev	221.64		74.5358			15.7782
		51																		23.51
		242.39																		36.85
		64.85																		37.49
		48.48																		37.49
		63.59																		123.26
		112.7																		600	600
	Reslice6 of sequence3	233.58																		76.88
		197.69																		31.13
		56.66																		113.73
		113.96																		73.7
		479.75																		72.43
		68																		41.93
		64.85																		600	600
		600	600																	600	600
		71.77																		52.74
		31.48																		54.64
		128.44																		66.71
		600	600																	67.99
		241.13																		68.62
		51																	Reslice4 of sequence4	600	600
		266.95																		600	600
		281.43																		39.39
		207.84																		22.24
		445.12																		105.47
		78.07																		97.21
		71.78																		97.85
		600	600																	331.67
		254.98																		28.59
		64.85																		31.13
		71.77																		41.3
		82.48																		121.99
		434.42																		289.74
		129.7																		83.24
		600	600																	600	600
		105.14																		325.95
		148.58																		241
		105.14																		60.36
	Reslice7 of sequence3	87.51																		40.66
		313.54																		72.43
		118.36																		110.56
		262.54																		80.69
		600	600																	152.05
		87.51																		221.75
		78.7																		92.77
		118.99																		97.85
		459.6																		166.02
		186.36																		131.53
		60.44																		27.32
		600	600																	38.12
		600	600																	338.85
		95.07																		30.5
		107.66																		247.17
		64.85																		118.18
		154.25																		146.77
		130.95																		89.59
		69.25																		33.04
		185.1																		237
		56.03																		109.47
		49.74		211.215	199	29	14.5729													62.27
																				51.47
																				62.9
	count	705	55	3	3	3														104.39
	average	166.015					8.42202													600	600
	stdev	162.577					6.00538													85.14
	fraction		0.0780142																	109.92
																				88.32
																				308.8
																				487.34
																			Reslice5 of sequence4	390.12
																				91.49
																				58.65
																				446.04
																				156.94
																				600	600
																				132.16
																				136.17
																				123.26
																				54.64
																				111.83
																				66.08
																				105.47
																				107.38
																				600	600
																				523.11
																				492.42
																				235.09
																				66.71
																				110.56
																				175.56
																				101.03
																				126.44
																				73.7
																				38.12
																				104.84
																				134.06
																				336.12
																				74.34
																				228.74
																				31.13
																				93.4
																				106.31
																				65.44
																				86.41
																				62.27
																				43.21
																				103.76
																				164.13
																				182.35
																				63.1
																				518.47
																				62.9
																				40.03
																			Reslice6 of sequence4	600	600
																				136.61
																				189.98
																				600	600
																				148.68
																				146.77
																				49.76
																				503.22
																				92.33
																				505.32
																				104.2
																				165.2
																				66.71
																				356.65
																				348.19
																				115.64
																				172.19
																				600	600
																				600	600
																				361.53
																				238.46
																				600	600
																				195.06
																				67.99
																				332.94
																				369.35
																				239.54
																			Reslice7 of sequence4	107.38
																				51.47
																				40.66
																				64.17
																				291.64
																				123.9
																				146.77
																				41.93
																				40.66
																				52.74
																				67.99
																				134.06
																				600	600
																				600	600
																				48.29
																				225.56
																				137.88
																				183.19
																				115
																				169.65
																				48.92		174.047	273	23	8.42491
																			count	807	47
																			average	213.815					5.61457
																			stdev	188.556					4.51642

## Sheet: Figure 7E
	Average CCS area per cell (nm2)
	Epsin DKO cells		Epsin TKO cells
	DMSO	CK-666	DMSO	CK-666
Experiment 1	0.37044	0.477021	0.477581	0.510177
	0.369456	0.493629	0.555782	0.499585
	0.475725	0.435058	0.61031	0.775788
	0.414013	0.398217	0.523653	0.513581
	0.359437		0.515815
	0.433183
	0.378002
Experiment 2	0.413	0.489	0.483	0.616
	0.463	0.486	0.51	0.454
	0.375	0.692	0.497	0.451
	0.366	0.423	0.54	0.521
	0.417	0.687	0.424	0.52
	0.414	0.602	0.552	0.484
	0.341	0.533	0.573	0.6
	0.313	0.564	0.446	0.31
	0.37	0.553	0.67	0.578
	0.398	0.469	0.608	0.69
	0.357	0.51	0.552	0.55
	0.408	0.555	0.518	0.662
	0.458	0.55	0.468	0.615
	0.381	0.803	0.509	0.489
	0.391	0.602	0.656	0.478
	0.466	0.653	0.583	0.464
	0.413	0.761	0.737	0.601
	0.424	0.764	0.532	0.446
	0.383	0.842	0.703	0.683
	0.411	0.636	0.86	0.59
	0.378	0.666	0.574	0.498
	0.407	0.52	0.487	0.574
	0.408	0.613	0.474	0.595
	0.375		0.552	0.639
	0.408		0.487	0.624
	0.399		0.489	0.668
	0.386		0.486
			0.515
Experiment 3	0.403	0.686	0.581	0.552
	0.395	0.673	0.541	0.683
	0.366	0.549	0.482	0.538
	0.365	0.712	0.487	0.499
	0.403	0.468	0.545	0.61
	0.408	0.72	0.596	0.499
	0.376	0.518	0.541	0.474
	0.298	0.587	0.448	0.392
	0.484	0.506	0.561	0.403
	0.423	0.471	0.441	0.77
	0.373	0.513	0.513	0.49
	0.422	0.511	0.489	0.53
	0.377	0.512	0.603	0.527
	0.367	0.487	0.501	0.495
	0.348	0.534	0.495	0.62
	0.295	0.438	0.615	0.492
	0.33	0.551	0.635
	0.34	0.539	0.459
		0.629	0.419
		0.943	0.625
		0.367	0.43
		0.581	0.416
			0.548
			0.532

## Sheet: Figure 7F
	% of 600 sec tracks per cell
	Epsin DKO cells		Epsin TKO cells
	DMSO	CK-666	DMSO	CK-666
Experiment 1	4.58716	5.97015	31.9018	50
	5.95238	43.0556	31.9149	45.2489
	5.44218	32.0755	43.9394	63.7097
	8.29268	3.7037	38.8889	12.7517
	0		34.9282
Experiment 2	6.30631	17.3913	12.2172	67.1875
	8.22785	39.4737	32.3171	39.0476
	1.40056	23.2558	68.75	62.2642
	2.12766	25	35.7143	58.9041
	2.11082	56.25	32.8571	34.0206
		63.6364
		57
		61.7647
Experiment 3	2.12264	61.4286	30.7692	62.3656
	3.84615	70.8333	38.4615	54.8673
	2.99539	62.2222	20.4301	66.6667
		37.3626	29.2398	72.1311
		48.8889	29.7491	68
		72.093		62.0482

## Sheet: Figure 7 (K,L)
Epsin DKO				Epsin TKO
	CCS shape	CCS area (nm2)			CCS shape	CCS area (nm2)
Experiment 1	flat	9667		Experiment 1	flat	12163
	flat	14735			flat	15855
	flat	10478			flat	19199
	flat	15170			flat	7717
	flat	4884			flat	18161
	flat	8361			flat	100778
	flat	8428			flat	20160
	flat	8581			flat	10027
	flat	4763			flat	16335
	flat	33030			flat	22751
	flat	54318			flat	12338
	flat	21168			flat	14271
	flat	5667			flat	20218
	flat	44426			flat	7054
	flat	13437			flat	7626
	flat	7698			flat	25616
	flat	5123			flat	41687.5
	flat	5721			flat	44081.9
	flat	38390			flat	7552.08
	flat	5812			flat	93531.9
	flat	7747			flat	67709.7
	flat	11698			flat	21320.1
	flat	4755			flat	8790.97
	flat	5875			flat	68970.1
	flat	45014			flat	46617.4
	flat	26965			flat	5464.58
	flat	30416			flat	60468.8
	flat	10239			flat	114461
	flat	5184			flat	21471.9
	flat	12406			flat	19085
	flat	6371			flat	31132
	flat	12902			flat	18852
	flat	16040			flat	13361
	flat	14897			flat	10421
	flat	41256			flat	38289
	flat	16351			flat	58868
	flat	10908			flat	62235
	flat	13186			flat	34601
	flat	6801			flat	44505
	flat	6401			flat	56556
	flat	6360			flat	19991
	flat	3496			flat	36505.1
	flat	10331			flat	74062.1
	flat	7674			flat	14019.4
	flat	18292			flat	16404.2
	flat	7873			flat	40124.3
	flat	7238			flat	7964.58
	flat	7207			flat	28227.8
	flat	8053			flat	27316
	flat	29898			flat	44680.6
	flat	6820			flat	12016.7
	flat	26925			flat	18546.5
	flat	6492			flat	7825.69
	flat	52472			flat	15351.4
	flat	30875			flat	9095.83
	flat	6843			flat	7609.72
	flat	61941			flat	38381.2
	flat	8610			flat	23656.9
	flat	8493			flat	3525
	flat	6147			flat	9984.72
	flat	8799			flat	11184.7
	flat	6208			flat	10791.7
	flat	17086			flat	61293.4
	flat	3859			flat	10792.2
	flat	4823			flat	33909.4
	flat	10868			flat	30805.9
	flat	5551			flat	24017.6
	flat	39658			flat	7761.72
	flat	20604			flat	4680.47
	flat	16539			flat	56552
	flat	14443			flat	65298.8
	flat	7766			flat	33126.2
	flat	6193			flat	17741.8
	flat	6777			flat	3805.86
	flat	9541			flat	28885.2
	flat	9157			flat	36754.3
	flat	12777			flat	25566.4
	flat	8612			flat	83434
	flat	8729			flat	16070
	flat	5514			flat	21681
	flat	7042			flat	18984
	flat	8132			flat	30388
	flat	9593			flat	40846
	flat	8163			flat	120352
	flat	3558			flat	20110
	flat	3742			flat	45741
	flat	4197			flat	16120
	flat	5964			flat	39439
	flat	7540			flat	37182
	flat	5766			flat	94315
	flat	4598			flat	120551
	flat	4627			flat	95339.6
	flat	7058			flat	63263.2
	flat	6164			flat	35700
	flat	7719			flat	51634
	flat	10064			flat	7352.73
	flat	5535			flat	56645.3
	flat	4502			flat	10567.2
	flat	6123.44			flat	7937.89
	flat	6626.56			flat	24847.3
	flat	5073.44			flat	6090.62
	flat	5957.81			flat	5729.69
	flat	6142.19			flat	6975
	flat	8806.25			flat	23828.9
					flat	14604.7
	dome	14026			flat	30585.5
	dome	11385			flat	42353.5
	dome	9089			flat	49076.4
	dome	9993			flat	60566.7
	dome	6396			flat	58373.6
	dome	4107			flat	58843.1
	dome	7911			flat	20711.1
	dome	4492			flat	57942.4
	dome	4908			flat	42825.7
	dome	7015			flat	28338.2
	dome	5740			flat	25438.2
	dome	6003			flat	13455.6
	dome	6491			flat	13881.9
	dome	6242			flat	36116
	dome	5344			flat	17740.3
	dome	8412			flat	8146.53
	dome	8959			flat	18755.1
	dome	13414			flat	8378.12
	dome	6174			flat	22491.8
	dome	5113			flat	48846.1
	dome	8518			flat	17533.2
	dome	6494			flat	5311.33
	dome	11945			flat	12010.5
	dome	5504			flat	15464.8
	dome	9632			flat	72977
	dome	4755			flat	41105.9
	dome	5969			flat	29835.2
	dome	6365			flat	32704.7
	dome	6726			flat	26375.8
	dome	5442			flat	25938.3
	dome	4170			flat	8132.03
	dome	6383			flat	48583.2
	dome	9606			flat	11628.9
	dome	9874			flat	87691.4
	dome	9460			flat	78157.8
	dome	4889			flat	51129.3
	dome	5870			flat	8201.17
	dome	6888			flat	50468.6
	dome	6353			flat	22642.6
	dome	12275			flat	22493.4
	dome	13929			flat	69469.4
	dome	12754			flat	56577.9
	dome	7583			flat	9927.81
	dome	5327			flat	81803
	dome	4197			flat	86304
	dome	14494			flat	48473
	dome	9843			flat	60294
	dome	8223			flat	26012
	dome	4503			flat	31315
	dome	5265			flat	11323
	dome	6037			flat	14285
	dome	6619			flat	35658
	dome	9124			flat	13231
	dome	7977			flat	5187
	dome	4368			flat	13886.1
	dome	5864			flat	16854.2
	dome	5180			flat	7770.83
	dome	9174			flat	10240.3
	dome	8026			flat	48641.7
	dome	5778			flat	22313.9
	dome	10338			flat	57112.5
	dome	8283			flat	90296.9
	dome	4022			flat	45429.7
	dome	4750			flat	67443.8
	dome	5784			flat	39882.8
	dome	5211			flat	16892.2
	dome	6486			flat	15657.8
	dome	5648			flat	41501.6
	dome	4602			flat	12515.6
	dome	6631			flat	14820.3
	dome	5940			flat	16423.4
	dome	4529			flat	12502
	dome	6454			flat	11554
	dome	7231			flat	14917
	dome	6586			flat	27234
	dome	6970			flat	23128
	dome	7061			flat	193842
	dome	5687			flat	174989
	dome	5861			flat	127892
	dome	5984			flat	17403
	dome	5984			flat	19104
	dome	7493			flat	13094
	dome	5453			flat	28074
	dome	6066			flat	85774
	dome	5546			flat	42975
	dome	5679			flat	25931
	dome	4474			flat	49136
	dome	4697			flat	18759
	dome	5242			flat	9434
	dome	5018			flat	19658
	dome	11748.4			flat	8485
	dome	14234.4			flat	83483
	dome	5834.38			flat	45653
	dome	7581.25			flat	19923
	dome	6871.88			flat	13910
	dome	9865.62			flat	10969
	dome	7132.81			flat	65198
	dome	7951.56			flat	9850
	dome	7617.19			flat	27079
	dome	8621.88			flat	9431
	dome	6223.44			flat	27656
	dome	6929.69			flat	17006
	dome	6929.69			flat	13992
	dome	9410.94			flat	27546
	dome	5175			flat	59226
	dome	9376.56			flat	127464
	dome	9207.81			flat	14526
					flat	11482
	sphere	5137			flat	11347
	sphere	5340			flat	43290
	sphere	10073			flat	97825
	sphere	4762			flat	99575
	sphere	7057			flat	25309
	sphere	11687			flat	6413.89
	sphere	13500			flat	11558.3
	sphere	13794			flat	10293.1
	sphere	9475			flat	21202.1
	sphere	11097			flat	11241
	sphere	34467			flat	8961.11
	sphere	15435			flat	32740.3
	sphere	11149			flat	13420.1
	sphere	9388			flat	55352.8
	sphere	10378			flat	50683.3
	sphere	6376			flat	6513.19
	sphere	5896			flat	55347.2
	sphere	7149			flat	37596.5
	sphere	15594			flat	18081.2
	sphere	7596			flat	14531.9
	sphere	5261			flat	16117.4
	sphere	12859			flat	17028.5
	sphere	8356			flat	11063.2
	sphere	12715			flat	29362.5
	sphere	6227			flat	5995.83
	sphere	12946			flat	36156.9
	sphere	7677			flat	35793.8
	sphere	6210			flat	15484.7
	sphere	5883			flat	8299.31
	sphere	5102			flat	34113.2
	sphere	6087			flat	45012.5
	sphere	28232			flat	27422.2
	sphere	20927			flat	86287.5
	sphere	12134			flat	12322.9
	sphere	7339			flat	119529
	sphere	10429			flat	64909
	sphere	13435			flat	11245
	sphere	10780			flat	16767
	sphere	21307			flat	12890
	sphere	20096			flat	60718
	sphere	18105			flat	10753
	sphere	9387			flat	19398
	sphere	8020			flat	28946
	sphere	12444			flat	7980
	sphere	10452			flat	44745
	sphere	12403			flat	14414
	sphere	13044			flat	21690
	sphere	3947			flat	19956
	sphere	3131			flat	13834
	sphere	4884			flat	10949
	sphere	7544			flat	10695
	sphere	6319			flat	16002
	sphere	3878			flat	11789
	sphere	6652			flat	12951
	sphere	5653			flat	70868
	sphere	13423			flat	12389
	sphere	13471			flat	10020
	sphere	10714			flat	9388
	sphere	6103			flat	49732.6
	sphere	15922			flat	95056.9
	sphere	8277			flat	24177.1
	sphere	12167			flat	62075.7
	sphere	8115			flat	22677.1
	sphere	9044			flat	8700
	sphere	11470			flat	50350.7
	sphere	7968			flat	18308.3
	sphere	5575			flat	20059.7
	sphere	9053			flat	37985.4
	sphere	4413			flat	22216.7
	sphere	4248			flat	26920.1
	sphere	8791			flat	14033.3
	sphere	3872			flat	12093.8
	sphere	5453			flat	25379.2
	sphere	3319			flat	66681.2
	sphere	3568			flat	24640.3
	sphere	4005			flat	43858.3
	sphere	4503			flat	13443.8
	sphere	11852			flat	52116.7
	sphere	14076			flat	59224.3
	sphere	6995			flat	8251.39
	sphere	3997			flat	8154.86
	sphere	6900			flat	15472.9
	sphere	11127			flat	12059
	sphere	11450			flat	13668.8
	sphere	9268			flat	10308.3
	sphere	15611			flat	15430.6
	sphere	24300			flat	11647.2
	sphere	13469			flat	12538.9
	sphere	13667			flat	31593.1
	sphere	7182			flat	32688.9
	sphere	11677			flat	13023.6
	sphere	27718			flat	29899.3
	sphere	8264			flat	10556.9
	sphere	11367			flat	29325.7
	sphere	8902			flat	13434
	sphere	12215			flat	17629.9
	sphere	36163			flat	29062.5
	sphere	12234			flat	71488.2
	sphere	19069			flat	41099.3
	sphere	21472			flat	9931.25
	sphere	10801			flat	5123.61
	sphere	8431			flat	61493.8
	sphere	11695			flat	72414.6
	sphere	15684			flat	51106.9
	sphere	27445			flat	98318.1
	sphere	9189			flat	152569
	sphere	31760			flat	25979.9
	sphere	9624			flat	12036.1
	sphere	10302			flat	64118.8
	sphere	9637			flat	19118.8
	sphere	7833			flat	25940.3
	sphere	7894			flat	42681.2
	sphere	9184			flat	31331.2
	sphere	6332			flat	76911.8
	sphere	8853			flat	12790.3
	sphere	7812			flat	10952.8
	sphere	12899			flat	59585.4
	sphere	7546			flat	18687.5
	sphere	9540			flat	11534.7
	sphere	17995			flat	36036.1
	sphere	9272			flat	20940.3
	sphere	7413			flat	43135.4
	sphere	20098			flat	31912.5
	sphere	10735			flat	46449.3
	sphere	6944			flat	58032.6
	sphere	7818			flat	17579.2
	sphere	9604			flat	86575.7
	sphere	9400			flat	44429.9
	sphere	10338			flat	31141
	sphere	6863			flat	24837.5
	sphere	7066			flat	13250
	sphere	6508			flat	23304.2
	sphere	10848			flat	77898.6
	sphere	7990			flat	31727.8
	sphere	8302			flat	35957.6
	sphere	8977			flat	20901.4
	sphere	9157			flat	13861.1
	sphere	6234			flat	72689.6
	sphere	6788			flat	108840
	sphere	7905			flat	20098.6
	sphere	6155			flat	8366.67
	sphere	6482			flat	24792.4
	sphere	6070			flat	22187.5
	sphere	6212			flat	36595.1
	sphere	6716			flat	33198.6
	sphere	5504			flat	38538.2
	sphere	10025			flat	52349.3
	sphere	11132			flat	22931.2
	sphere	9395
	sphere	8991			dome	14031
	sphere	19092			dome	14773
	sphere	6530			dome	11974
	sphere	7901			dome	7339
	sphere	6364			dome	6551
	sphere	13000			dome	10935
	sphere	6096			dome	7211
	sphere	6139			dome	16578
	sphere	5694			dome	42956.2
	sphere	12463			dome	44578.1
	sphere	14525			dome	82539.1
	sphere	10856.2			dome	38928.1
	sphere	7550			dome	21957
	sphere	8143.75			dome	28917
	sphere	8801.56			dome	64113
	sphere	10082.8			dome	55727
	sphere	14487.5			dome	38568
	sphere	21142.2			dome	32915
	sphere	17965.6			dome	22488
	sphere	14001.6			dome	87059
	sphere	10003.1			dome	35630
	sphere	5775			dome	23055
	sphere	6512.5			dome	24005
	sphere	7881.25			dome	6201.39
	sphere	13148.4			dome	7424.31
	sphere	10170.3			dome	19545.8
	sphere	8426.56			dome	8621.48
	sphere	11628.1			dome	9250
	sphere	10959.4			dome	5156.25
	sphere	19803.1			dome	74167.6
	sphere	13557.8			dome	5437.11
	sphere	9470.31			dome	6582.81
	sphere	9682.81			dome	7775
	sphere	7996.88			dome	8829
	sphere	11423.4			dome	8184
	sphere	9160.94			dome	7914
	sphere	13178.1			dome	10496
	sphere	26907.8			dome	12072
	sphere	5726.56			dome	14231.2
	sphere	12478.1			dome	22912.5
	sphere	19000			dome	15293.1
	sphere	5110.94			dome	15576.4
	sphere	9735.94			dome	7161.81
	sphere	10726.6			dome	7913.89
	sphere	9581.25			dome	7294.44
	sphere	9987.5			dome	9923.05
	sphere	11731.2			dome	7104.86
	sphere	14398.4			dome	19240.3
	sphere	19001.6			dome	25418.8
	sphere	23782.8			dome	57850
					dome	11584.7
Experiment 2	flat	13425			dome	15477.8
	flat	14553			dome	9428.52
	flat	20842			dome	19450.4
					dome	11380.1
	dome	10608			dome	7283.98
	dome	19802			dome	10897.3
	dome	5838.19			dome	4452.34
	dome	3886.11			dome	5991.02
	dome	4874.31			dome	5900.39
	dome	6101.39			dome	20896
	dome	18020.1			dome	4693.75
	dome	12611.8			dome	20329.7
	dome	8914.58			dome	5920.31
	dome	20288.2			dome	8479.69
	dome	12288.9			dome	11172
	dome	6763.19			dome	15280
	dome	3382.64			dome	15241.7
					dome	23525
	sphere	17637			dome	9768.75
	sphere	15204			dome	13109.7
	sphere	6176.39			dome	12661.8
	sphere	12424.3			dome	14551.4
	sphere	4162.5			dome	12694.4
	sphere	4418.06			dome	11463.9
	sphere	5786.11			dome	12200
	sphere	13921			dome	21127.8
	sphere	7066			dome	14111.1
	sphere	13462			dome	12779.9
	sphere	7218			dome	16756.2
					dome	5715.97
					dome	10416.7
					sphere	20228
					sphere	26097
					sphere	15427
					sphere	7163
					sphere	7601.56
					sphere	33945.3
					sphere	43937.5
					sphere	50065.6
					sphere	35578.1
					sphere	25129.7
					sphere	39342.2
					sphere	9585
					sphere	21321
					sphere	56077
					sphere	10690
					sphere	21469
					sphere	22867
					sphere	6820.14
					sphere	10156.2
					sphere	14859.7
					sphere	5627.78
					sphere	11135.4
					sphere	9612.11
					sphere	6241.8
					sphere	7893.75
					sphere	13970
					sphere	5434.72
					sphere	9266.67
					sphere	14491
				Experiment 2	flat	116688
					flat	10501.4
					flat	5887.5
					flat	60499.3
					flat	29890.3
					flat	5334.72
					flat	107083
					flat	49742.4
					flat	99691.7
					flat	45764.6
					flat	120501
					flat	85767.4
					flat	103603
					flat	48402.8
					flat	10128.5
					flat	88166
					flat	29175
					flat	38573.6
					flat	28806.2
					flat	13859
					flat	84679.2
					flat	17261.3
					flat	147601
					flat	12599.2
					flat	24936.7
					flat	12112.9
					flat	31651.6
					flat	46295.7
					flat	15846.1
					flat	28807.4
					flat	25070.7
					flat	8335.94
					flat	112558
					flat	11021.5
					flat	39815.6
					flat	36876.2
					flat	9527.34
					flat	71190.6
					flat	9169.53
					flat	10375.8
					flat	13563.3
					flat	8690.23
					flat	78096.5
					flat	17187.5
					flat	19455.1
					flat	12610.9
					flat	44857.8
					flat	19724.6
					flat	7330.86
					flat	81955.5
					flat	16672.7
					flat	34495.7
					flat	17368.8
					flat	28429.3
					flat	174469
					flat	41283.2
					flat	95182.4
					flat	11749.2
					flat	16104.3
					flat	11252
					flat	37282.4
					flat	294341
					dome	3878.47
					dome	10466
					dome	4810.42
					dome	4675
					dome	4581.94
					dome	22500.7
					dome	8654.86
					dome	7601.39
					dome	12095.1
					dome	23211.1
					dome	9800
					dome	18168.8
					dome	5957.03
					dome	5618.75
					dome	18875
					dome	14929.3
					dome	5775.39
					dome	4013.67
					sphere	13241
					sphere	21009.7
					sphere	11113.2
					sphere	30265.3
					sphere	10129.2
					sphere	15598.6
					sphere	14161.8
					sphere	37209.8
					sphere	4104.69
					sphere	3224.61
					sphere	4028.91
					sphere	4675.39
					sphere	4612.11
					sphere	2748.44

## Sheet: Figure 7Q
% of clathrin dots colocalizing with epsin puncta					% of clathrin dots colocalizing with epsin puncta					number of epsin puncta per 100 μm2					number of epsin puncta per 100 μm2					fluoescence intensity (a.u.) of GFP-epsin puncta					fluoescence intensity (a.u.) of GFP-epsin puncta
		DMSO: 0 hrs	DMSO: 2 hrs				CK-666: 0 hrs	CK-666: 2 hrs				DMSO: 0 hrs	DMSO: 2 hrs				CK-666: 0 hrs	CK-666: 2 hrs				DMSO: 0 hrs	DMSO: 2 hrs				CK-666: 0 hrs	CK-666: 2 hrs
Experiment 1	cell 1	69.92	70.475		Experiment 1	cell 1	62.141	37.421		Experiment 1	cell 1	9.91957	10.5255		Experiment 1	cell 1	9.1119	6.64975		Experiment 1	cell 1	5804.09	6580.27		Experiment 1	cell 1	5786.52	2188.32
	cell 2	61.425	59.486			cell 2	51.825	1.075			cell 2	6.15614	6.76365			cell 2	7.29589	0.177949			cell 2	6805.36	7346.38			cell 2	2470.32	156.915
	cell 3	58.861	50.698			cell 3	43.333	17.903			cell 3	8.87477	8.3468			cell 3	6.43562	3.31973			cell 3	2296.36	1681.1			cell 3	15795	4718.88
	cell 4	45.946	59.322			cell 4	31.064	11.25			cell 4	5.05971	5.77982			cell 4	3.41319	1.49466			cell 4	4933.07	6377.51			cell 4	11857.2	4241.57
	cell 5	74.775	76.17			cell 5	57.025	20.26			cell 5	10.8419	11.4482			cell 5	5.95076	4.36221			cell 5	10759	14591.5			cell 5	19397.2	4195.86
	cell 6	51.957	55.556			cell 6	60.317	17.524			cell 6	6.34828	7.77303			cell 6	2.95415	2.80916			cell 6	23992.7	29385.7			cell 6	10542.9	1720.86
	cell 7	64.333	65.365			cell 7	42.405	5.941			cell 7	7.90183	10.3602			cell 7	5.35426	2.22737			cell 7	10925.4	11716.7			cell 7	4048.86	886.886
	cell 8	49.873	45.416			cell 8	43.413	5.896			cell 8	6.20254	6.16402			cell 8	6.64098	1.48548			cell 8	2031.03	2804.93			cell 8	3875.23	610.462
	cell 9	55.097	45.859			cell 9	44.948	12.234			cell 9	7.10634	7.04174			cell 9	5.65654	2.62625			cell 9	2114.3	1785.09			cell 9	10866.6	2077.03
	cell 10	50.145	42.718			cell 10	51.152	20.043			cell 10	8.01351	7.12939			cell 10	5.62083	2.82179			cell 10	2969.11	2739.06			cell 10	6201.23	1387.64
Experiment 2	cell 1	49.141	56.522		Experiment 2	cell 1	44.022	14.922		Experiment 2	cell 1	9.88245	11.4057		Experiment 2	cell 1	9.13441	4.82797		Experiment 2	cell 1	2284.25	2454.84		Experiment 2	cell 1	1579.5	408.329
	cell 2	39.929	40.31			cell 2	45.361	5.505			cell 2	8.46027	8.76932			cell 2	7.13383	1.54126			cell 2	2266.28	2404.17			cell 2	483.122	97.409
	cell 3	52.34	51.651			cell 3	66.559	27.128			cell 3	19.4074	19.0301			cell 3	15.0338	10.8915			cell 3	11654.4	12834.1			cell 3	3560.82	699.758
	cell 4	39.918	41.682			cell 4	32.869	8.714			cell 4	13.9437	13.1738			cell 4	6.40073	2.31138			cell 4	2914.59	3732.19			cell 4	1537.25	200.909
	cell 5	50.35	50.15			cell 5	43.783	19.309			cell 5	8.65095	8.72683			cell 5	6.05654	2.48099			cell 5	1915.8	2428.41			cell 5	3918.66	1073.41
	cell 6	54.062	60.615			cell 6	39.613	17.486			cell 6	13.391	15.042			cell 6	6.57233	3.98109			cell 6	2281.15	3035.02			cell 6	7619.41	2167.52
	cell 7	46.124	50.89			cell 7	48.513	15.865			cell 7	5.1376	5.7657			cell 7	13.4271	3.42345			cell 7	2054.03	2703.78			cell 7	1401.88	288.725
	cell 8	60.241	62.393			cell 8	50.624	16.482			cell 8	16.1757	19.7923			cell 8	12.6011	5.42092			cell 8	27674.9	28002.9			cell 8	4132.03	958.475
	cell 9	47.179	51.42			cell 9	43.316	9.251			cell 9	7.96856	9.12342			cell 9	9.27415	2.84254			cell 9	2677.83	3587.69			cell 9	2227.24	341.034
	cell 10	38.131	42.145			cell 10	49.345	22.699			cell 10	10.0725	11.5878			cell 10	10.6976	5.41401			cell 10	1419.87	1875.38			cell 10	2113.68	573.786

## Sheet: Figure S4H
	Total number of branched actin patches	Number of branched actin patches associated with CCSs or other vesicles	Number of branched actin patches not associated with CCSs or other vesicles	Number of vesicle-free branched actin patches fit to mask a CCS	Number of vesicle-free actin patches un fit to mask a CCS
B16F1	254	190	64	25	39
U2OS	527	420	107	23	84
PtK2	126	112	14	6	8
HeLa	347	294	53	23	30

## Sheet: Figure S5 (D,E)
% of actin localizations colocalized with clathrin clusters per ROI	% of non-colocalized actin localizations per F-actin area outside of clathrin clusters	F-actin localization density on clathrin clusters (Locs/pix²)	F-actin localization density outside clathrin structures (Locs/pix²)
16.65	83.35	4.8	12.7
25.32	74.68	9.78	11.48
26.37	73.63	5.45	8.37
29.68	70.32	6.91	8.53
11.53	88.47	7	17.68
18.16	81.84	8.28	14.14
21.62	78.38	4.51	8.48
27.23	72.77	6.14	9.52
19.7	80.3	4.83	9.64
30.78	69.22	12.8	13.82
31.82	68.18	19.12	17.02
34.91	65.09	21.54	13.46
28.09	71.91	9.57	10.84
9.83	90.17	1.15	6.77
60.82	39.18	24.53	10.44
35.99	64.01	13.58	10.1
33.57	66.43	12.51	11.31
46.72	53.28	27.87	18.07
12.94	87.06	6.34	15.6
34.95	65.05	21.05	13.82
40.29	59.71	16.26	11.15
10.86	89.14	4.17	10.3
33.21	66.79	14	16.36
53.39	46.61	19.83	9.79
46.47	53.53	34.59	23.15
8.06	91.94	5.81	16.34
37.89	62.11	20.71	15.85
7.91	92.09	6.73	20.04
53.28	46.72	18.06	9.92
59.25	40.75	35.69	12.87
13.27	86.73	7.11	14.47
16.15	83.85	7.31	11.77
79.6	20.4	53.18	11.17
22.06	77.94	9.85	12.72
22.01	77.99	16.72	28.73
80.3	19.7	45.18	11.72
29.76	70.24	15.46	14.34
15.3	84.7	5.66	18.94
12.78	87.22	7.58	17.19
19.31	80.69	7.79	21.88
22.31	77.69	8.26	18.74
12.57	87.43	2.24	8.95
19.47	80.53	5	10.9
20.7	79.3	4.61	11.11
13.58	86.42	10.87	21.15
17.66	82.34	8.98	14.36
25.23	74.77	3.82	9.44
14.84	85.16	9.86	22.92
8.78	91.22	28.17	40.9
17.33	82.67	4.79	12.11
21.55	78.45	9.96	20.99
17.78	82.22	6.14	13.21
24.99	75.01	8.36	15.39
20.38	79.62	5.46	11.04
23.08	76.92	11.16	18.01
26.68	73.32	11.87	17.02
18.45	81.55	11.36	17.6
22.9	77.1	15.45	22.45
38.01	61.99	31.29	21.24
14.39	85.61	13.27	20.03
15.95	84.05	14.42	21.16
20.84	79.16	17.27	24.08
13.45	86.55	9.34	20.49
18.94	81.06	10.13	15.37
21.77	78.23	14.57	21.61
18.72	81.28	17.53	27.4
20.22	79.78	8.35	17.18
15.15	84.85	8.38	16.02
23.18	76.82	13.7	18.23
16.64	83.36	14.77	23.23
29.84	70.16	14.23	17.18
30.5	69.5	21.99	29.44
31.23	68.77	13.24	17.46
42.27	57.73	15.95	18.41
30.22	69.78	10.86	13.29
8.78	91.22	10.14	39.84
45.42	54.58	9.9	9.06
44.53	55.47	37.39	20.92
22.37	77.63	13.94	29.15
27.06	72.94	21.71	44.04
18.6	81.4	19.38	35.37
13.63	86.37	6.04	19.37
48.34	51.66	20.29	14.67
25.89	74.11	32.15	103.64
20.42	79.58	7.39	13.62
15.35	84.65	17.02	33.93
12.5	87.5	1.07	8.05
7.57	92.43	5.35	19.34
29.01	70.99	12.37	14.46
18.86	81.14	7.73	17.28
38.82	61.18	22.51	15.99
3.8	96.2	2.56	29.8
16.45	83.55	8.89	19.88
11.89	88.11	10.88	18.16
32.5	67.5	15.19	20.86
20.99	79.01	7.13	9.99
45.77	54.23	5.34	7.34
28.31	71.69	4	7.37
29.16	70.84	5.13	8.94
34.26	65.74	13.02	18.12
31.38	68.62	4.38	9.71
41.57	58.43	9.26	17.22
16.22	83.78	1.69	4.29
53.7	46.3	6.7	8.32
18.95	81.05	3.73	5.58
20.92	79.08	5.77	9.97
40.75	59.25	7.75	7.73
60.36	39.64	30.21	20.93
13.36	86.64	2.98	21.65
49.04	50.96	3.65	7.03
32.7	67.3	13.11	17.33
17.39	82.61	2.57	5.67
25.76	74.24	2.72	4.74
0	100	0	1.9
53.49	46.51	8.77	8.97
31.63	68.37	7	9.05
39.72	60.28	16.41	13.44
15.47	84.53	5.55	22.67
54.19	45.81	62.47	37.32
31.04	68.96	45.55	41.75
12.46	87.54	9.65	37.17
13.41	86.59	21.12	34.85
14.89	85.11	2.38	20.38
9.81	90.19	4.26	17.69
16	84	7.21	18.57
8.33	91.67	0.94	11.79
13.15	86.85	6.7	16.73
10.04	89.96	6.94	38.57
32.81	67.19	10.02	17.64
46.43	53.57	8.12	8.54
14.73	85.27	10.65	20.57
15.3	84.7	27.74	41.14
6.73	93.27	3.93	9.46
18.47	81.53	11.98	20.87
11.11	88.89	1.44	15.25
18.18	81.82	8.18	10.46
6.3	93.7	9.48	24.07
4.55	95.45	4.39	14.25
8.7	91.3	3	8.44
14.67	85.33	15.86	21.94
25.33	74.67	23.17	25.95
45.57	54.43	34.45	18.59
12.09	87.91	33.62	71.3
11.76	88.24	17.4	27.27
44.12	55.88	6.33	8.92
15.73	84.27	11.56	22.45
16.21	83.79	6.67	15.87
0.86	99.14	0.3	15.21
9.58	90.42	10.55	33.95
8.7	91.3	5.8	25.95
25	75	32.69	98.62
0	100	0	15.06
10.16	89.84	8.58	22.88
13.16	86.84	10.43	20.8
13.79	86.21	2.44	11.06
13.33	86.67	28.97	49.41
6.17	93.83	3.66	24.38
5.07	94.93	4.89	26.35
20.61	79.39	36.52	34
31.13	68.87	28.89	35.16
11.52	88.48	10.32	19.38
25.76	74.24	8.85	14.61
17.43	82.57	6.96	13.23
16.62	83.38	29.29	36.17
10.62	89.38	10.73	20.04
37.13	62.87	12.63	16.24
14.2	85.8	10.52	17.72
35.85	64.15	26.49	30.58
32.89	67.11	10.27	10.03
34.81	65.19	71.02	75.91
40	60	3.57	29.42
13.26	86.74	15.7	32.8
8.89	91.11	2.96	12.85
11.19	88.81	23.98	68.11
7.33	92.67	1.89	19.61
20.2	79.8	19	36.09
22.4	77.6	20.31	47.31
8.04	91.96	2.54	17.13
15.12	84.88	5.18	15.59
11.55	88.45	11.95	43.56
15.43	84.57	14.55	45.69
12.82	87.18	5	14.3
11.34	88.66	3.34	16.94
5.13	94.87	1.03	17.24
6.12	93.88	1.64	20.39
27.17	72.83	11.28	22.03
4.44	95.56	4.41	41.51
8.44	91.56	7.41	20.14
16.9	83.1	9.2	20.99
17.65	82.35	5.44	13.02
18.55	81.45	11.04	19.97
12.28	87.72	1.04	9.45
24.14	75.86	3.56	7.38
11.3	88.7	3.59	10.74
20.77	79.23	5.62	8.17
19.18	80.82	6.45	14.08
6.1	93.9	2.54	15.46
21.16	78.84	9.36	17.27
16.67	83.33	3.58	6.85
11.54	88.46	11.39	22.2
5.63	94.37	2.03	14.26
34.48	65.52	5.2	9.4
12.93	87.07	2.38	9.52
14.29	85.71	18.33	49.81
11.11	88.89	5.59	15.14
64.8	35.2	36.85	18.85
7.51	92.49	5.14	24.03
11.05	88.95	6.9	24.41
22.67	77.33	16.05	20.8
50	50	7.68	30.47
14.04	85.96	1.51	6.74
23.94	76.06	21.91	38.74
22.41	77.59	11.21	18.26
13.51	86.49	12.05	23.22
3.9	96.1	1.04	15.38
8.35	91.65	5.83	26.26
13.35	86.65	9.57	38.82
0	100	0	16.21
22.22	77.78	7.54	5.14
9.65	90.35	6.15	24.98
4.76	95.24	2.34	35.04
23.7	76.3	5.1	9.93
28.95	71.05	3.26	9.22
4.82	95.18	1.75	11.74
14.88	85.12	5.77	9.97
17.53	82.47	11.57	32.82
12.02	87.98	3.8	9.58
16.57	83.43	11.53	25.68
7.04	92.96	1.17	4.74
7.8	92.2	10.81	39.18
24.44	75.56	3.71	7.67
12.84	87.16	5.87	16.75
14.98	85.02	9.08	18.69
42.45	57.55	63.65	33.21
36.32	63.68	16.2	31.12
72.85	27.15	226.29	74.41
11.54	88.46	7.24	18.61
28.13	71.88	6.88	42.81
41.77	58.23	11.07	13.24
0	100	0	8.69
21.43	78.57	2.71	9.98
15.31	84.69	8.7	16.86
7.84	92.16	1.15	4.86
15.94	84.06	7.31	20.72
9.09	90.91	3.55	6.44
11.11	88.89	1.19	6.07
7.87	92.13	1.98	9.9
13.42	86.58	6.64	24.08
16.13	83.87	1.31	8.18
33.96	66.04	3.73	13.71
25	75	2.26	5.76
26.47	73.53	2.33	13.59
7.5	92.5	2.33	14.45
52.63	47.37	8.07	20.4
4.26	95.74	1.1	11.07
12.5	87.5	1.71	8.09
19.23	80.77	2.85	8.65
16.67	83.33	2.92	12.32
26.96	73.04	35.4	42.04
20.04	79.96	25.71	52.21
28.29	71.71	4.56	7.73
21.4	78.6	12.12	14.14
20.64	79.36	11.45	21.39
28.21	71.79	8.96	9.96
51.72	48.28	12.79	6.63
41.35	58.65	13.76	25.15
24.22	75.78	19.71	24.06
16.67	83.33	0.72	6.45

[truncated: 2 more sheets: Figure S6 (F,G), Figure S7 (F,G)]
